# Supplementary material for: The Power of Wild Plants in Feeding Humanity: A Meta-Analytic Ethnobotanical Approach in the Catalan Linguistic Area
Source: Foods. 2020 Dec 29;10(1):61. doi: 10.3390/foods10010061 (PMC7824323; doi:10.3390/foods10010061)
Supplement: Supplementary file 1 [file foods-10-00061-s001.zip]

Archive with 4 entries (4 files):
- Supplementary material 2.docx
- Supplementary material 3.docx
- Supplementary material 4.xlsx
- Supplementary material 1.docx
