# Supplementary material for: The Power of Wild Plants in Feeding Humanity: A Meta-Analytic Ethnobotanical Approach in the Catalan Linguistic Area
Source: Foods. 2020 Dec 29;10(1):61. doi: 10.3390/foods10010061 (PMC7824323; doi:10.3390/foods10010061)
Supplement: Supplementary file 1 [file foods-10-00061-s001.zip › Supplementary material 4.xlsx]

## Sheet: Supplementary material
Informant ID	Taxon	Family	Used part	Mode of preparation
2794	Abies alba Mill.	Pinaceae	Cone	Unknown
2795	Abies alba Mill.	Pinaceae	Cone	Unknown
2835	Abies alba Mill.	Pinaceae	Cone	Unknown
448	Achillea millefolium L.	Asteraceae	Flowering top	Preserved in high-grade alcohol
3252	Allium ampeloprasum L.	Amaryllidaceae	Aerial part	Boiled in water
3253	Allium ampeloprasum L.	Amaryllidaceae	Aerial part	Boiled in water
3302	Allium ampeloprasum L.	Amaryllidaceae	Aerial part	Boiled in water and oil
3018	Allium ampeloprasum L.	Amaryllidaceae	Stem	Boiled in water
3027	Allium ampeloprasum L.	Amaryllidaceae	Stem	Boiled in water
2968	Allium ampeloprasum L.	Amaryllidaceae	Stem	Unknown
3007	Allium ampeloprasum L.	Amaryllidaceae	Stem	Unknown
3032	Allium ampeloprasum L.	Amaryllidaceae	Young aerial part	Boiled in water
3302	Allium paniculatum L.	Amaryllidaceae	Aerial part	Boiled in water and oil
3302	Allium roseum L.	Amaryllidaceae	Aerial part	Boiled in water and oil
735	Allium roseum L.	Amaryllidaceae	Aerial part	Cooked in oil
2968	Allium roseum L.	Amaryllidaceae	Aerial part	Raw
349	Allium roseum L.	Amaryllidaceae	Bulb	Raw
8	Allium roseum L.	Amaryllidaceae	Unknown	Condiment
582	Allium schoenoprasum L.	Amaryllidaceae	Bulb	Cooked in oil
2194	Allium schoenoprasum L.	Amaryllidaceae	Stem	Condiment
2968	Allium sphaerocephalon L.	Amaryllidaceae	Aerial part	Unknown
661	Allium triquetrum L.	Amaryllidaceae	Whole plant	Raw
663	Allium triquetrum L.	Amaryllidaceae	Whole plant	Raw
3302	Allium vineale L.	Amaryllidaceae	Aerial part	Boiled in water and oil
2955	Althaea officinalis L.	Malvaceae	Root	Condiment
615	Amaranthus sp.	Amaranthaceae	Seed	Unknown
40	Amelanchier ovalis Medic.	Rosaceae	Fruit	Raw
48	Amelanchier ovalis Medic.	Rosaceae	Fruit	Raw
49	Amelanchier ovalis Medic.	Rosaceae	Fruit	Raw
52	Amelanchier ovalis Medic.	Rosaceae	Fruit	Raw
53	Amelanchier ovalis Medic.	Rosaceae	Fruit	Raw
57	Amelanchier ovalis Medic.	Rosaceae	Fruit	Raw
82	Amelanchier ovalis Medic.	Rosaceae	Fruit	Raw
83	Amelanchier ovalis Medic.	Rosaceae	Fruit	Raw
90	Amelanchier ovalis Medic.	Rosaceae	Fruit	Raw
91	Amelanchier ovalis Medic.	Rosaceae	Fruit	Raw
92	Amelanchier ovalis Medic.	Rosaceae	Fruit	Raw
93	Amelanchier ovalis Medic.	Rosaceae	Fruit	Raw
94	Amelanchier ovalis Medic.	Rosaceae	Fruit	Raw
98	Amelanchier ovalis Medic.	Rosaceae	Fruit	Raw
99	Amelanchier ovalis Medic.	Rosaceae	Fruit	Raw
100	Amelanchier ovalis Medic.	Rosaceae	Fruit	Raw
129	Amelanchier ovalis Medic.	Rosaceae	Fruit	Raw
150	Amelanchier ovalis Medic.	Rosaceae	Fruit	Raw
151	Amelanchier ovalis Medic.	Rosaceae	Fruit	Raw
160	Amelanchier ovalis Medic.	Rosaceae	Fruit	Raw
161	Amelanchier ovalis Medic.	Rosaceae	Fruit	Raw
245	Amelanchier ovalis Medic.	Rosaceae	Fruit	Raw
246	Amelanchier ovalis Medic.	Rosaceae	Fruit	Raw
247	Amelanchier ovalis Medic.	Rosaceae	Fruit	Raw
248	Amelanchier ovalis Medic.	Rosaceae	Fruit	Raw
249	Amelanchier ovalis Medic.	Rosaceae	Fruit	Raw
254	Amelanchier ovalis Medic.	Rosaceae	Fruit	Raw
275	Amelanchier ovalis Medic.	Rosaceae	Fruit	Raw
288	Amelanchier ovalis Medic.	Rosaceae	Fruit	Raw
289	Amelanchier ovalis Medic.	Rosaceae	Fruit	Raw
298	Amelanchier ovalis Medic.	Rosaceae	Fruit	Raw
299	Amelanchier ovalis Medic.	Rosaceae	Fruit	Raw
300	Amelanchier ovalis Medic.	Rosaceae	Fruit	Raw
3174	Amelanchier ovalis Medic.	Rosaceae	Ripe fruit	Raw
58	Amelanchier ovalis Medic.	Rosaceae	Unknown	Unknown
322	Ampelodesmos mauritanica (Poiret) T.Durand et Schinz	Poaceae	Stem	Raw
448	Anemone hepatica L.	Ranunculaceae	Leaf	Unknown
604	Anethum graveolens L.	Apiaceae	Aerial part	Condiment
2422	Anethum graveolens L.	Apiaceae	Aerial part	Condiment
604	Anethum graveolens L.	Apiaceae	Fruit	Condiment
2165	Anethum graveolens L.	Apiaceae	Seed	Condiment
2165	Anethum graveolens L.	Apiaceae	Seed	Condiment
2163	Anethum graveolens L.	Apiaceae	Young leaf	Condiment
505	Angelica sylvestris L.	Apiaceae	Leaf	Raw
506	Angelica sylvestris L.	Apiaceae	Leaf	Raw
528	Angelica sylvestris L.	Apiaceae	Leaf	Raw
529	Angelica sylvestris L.	Apiaceae	Leaf	Raw
530	Angelica sylvestris L.	Apiaceae	Leaf	Raw
531	Angelica sylvestris L.	Apiaceae	Leaf	Raw
554	Angelica sylvestris L.	Apiaceae	Leaf	Raw
555	Angelica sylvestris L.	Apiaceae	Leaf	Raw
556	Angelica sylvestris L.	Apiaceae	Leaf	Raw
557	Angelica sylvestris L.	Apiaceae	Leaf	Raw
586	Angelica sylvestris L.	Apiaceae	Leaf	Raw
587	Angelica sylvestris L.	Apiaceae	Leaf	Raw
591	Angelica sylvestris L.	Apiaceae	Leaf	Raw
592	Angelica sylvestris L.	Apiaceae	Leaf	Raw
748	Angelica sylvestris L.	Apiaceae	Leaf	Raw
749	Angelica sylvestris L.	Apiaceae	Leaf	Raw
2528	Anthemis arvensis L.	Asteraceae	Leaf	Boiled in water
2194	Anthriscus cerefolium (L.) Hoffm.	Apiaceae	Leaf	Condiment
517	Antirrhinum majus L. subsp. majus	Plantaginaceae	Inflorescence	Raw
1255	Aphyllanthes monspeliensis L.	Asparagaceae	Aerial part	Raw
529	Aphyllanthes monspeliensis L.	Asparagaceae	Flower	Raw
530	Aphyllanthes monspeliensis L.	Asparagaceae	Flower	Raw
531	Aphyllanthes monspeliensis L.	Asparagaceae	Flower	Raw
578	Aphyllanthes monspeliensis L.	Asparagaceae	Flower	Raw
579	Aphyllanthes monspeliensis L.	Asparagaceae	Flower	Raw
1255	Aphyllanthes monspeliensis L.	Asparagaceae	Flower	Raw
1257	Aphyllanthes monspeliensis L.	Asparagaceae	Flower	Raw
2539	Aphyllanthes monspeliensis L.	Asparagaceae	Flower	Raw
2985	Aphyllanthes monspeliensis L.	Asparagaceae	Flower	Raw
2986	Aphyllanthes monspeliensis L.	Asparagaceae	Flower	Raw
3081	Aphyllanthes monspeliensis L.	Asparagaceae	Flower	Raw
3340	Aphyllanthes monspeliensis L.	Asparagaceae	Flower	Raw
3341	Aphyllanthes monspeliensis L.	Asparagaceae	Flower	Raw
3565	Aphyllanthes monspeliensis L.	Asparagaceae	Flower	Raw
3608	Aphyllanthes monspeliensis L.	Asparagaceae	Flower	Raw
3310	Aphyllanthes monspeliensis L.	Asparagaceae	Inflorescence	Raw
3585	Aphyllanthes monspeliensis L.	Asparagaceae	Unknown	Unknown
2969	Apium nodiflorum (L.) Lag. subsp. nodiflorum	Apiaceae	Aerial part	Boiled in water
1263	Apium nodiflorum (L.) Lag. subsp. nodiflorum	Apiaceae	Aerial part	Raw
1265	Apium nodiflorum (L.) Lag. subsp. nodiflorum	Apiaceae	Aerial part	Raw
1266	Apium nodiflorum (L.) Lag. subsp. nodiflorum	Apiaceae	Aerial part	Raw
1267	Apium nodiflorum (L.) Lag. subsp. nodiflorum	Apiaceae	Aerial part	Raw
2969	Apium nodiflorum (L.) Lag. subsp. nodiflorum	Apiaceae	Aerial part	Raw
2999	Apium nodiflorum (L.) Lag. subsp. nodiflorum	Apiaceae	Aerial part	Raw
3000	Apium nodiflorum (L.) Lag. subsp. nodiflorum	Apiaceae	Aerial part	Raw
3024	Apium nodiflorum (L.) Lag. subsp. nodiflorum	Apiaceae	Young aerial part	Raw
3025	Apium nodiflorum (L.) Lag. subsp. nodiflorum	Apiaceae	Young aerial part	Raw
3032	Apium nodiflorum (L.) Lag. subsp. nodiflorum	Apiaceae	Young aerial part	Raw
528	Apium nodiflorum (L.) Lag. subsp. nodiflorum	Apiaceae	Young aerial part	Raw
529	Apium nodiflorum (L.) Lag. subsp. nodiflorum	Apiaceae	Young aerial part	Raw
530	Apium nodiflorum (L.) Lag. subsp. nodiflorum	Apiaceae	Young aerial part	Raw
531	Apium nodiflorum (L.) Lag. subsp. nodiflorum	Apiaceae	Young aerial part	Raw
533	Apium nodiflorum (L.) Lag. subsp. nodiflorum	Apiaceae	Young aerial part	Raw
534	Apium nodiflorum (L.) Lag. subsp. nodiflorum	Apiaceae	Young aerial part	Raw
552	Apium nodiflorum (L.) Lag. subsp. nodiflorum	Apiaceae	Young aerial part	Raw
553	Apium nodiflorum (L.) Lag. subsp. nodiflorum	Apiaceae	Young aerial part	Raw
572	Apium nodiflorum (L.) Lag. subsp. nodiflorum	Apiaceae	Young aerial part	Raw
573	Apium nodiflorum (L.) Lag. subsp. nodiflorum	Apiaceae	Young aerial part	Raw
588	Apium nodiflorum (L.) Lag. subsp. nodiflorum	Apiaceae	Young aerial part	Raw
1347	Apium nodiflorum (L.) Lag. subsp. nodiflorum	Apiaceae	Young aerial part	Raw
1348	Apium nodiflorum (L.) Lag. subsp. nodiflorum	Apiaceae	Young aerial part	Raw
1349	Apium nodiflorum (L.) Lag. subsp. nodiflorum	Apiaceae	Young aerial part	Raw
1352	Apium nodiflorum (L.) Lag. subsp. nodiflorum	Apiaceae	Young aerial part	Raw
2738	Apium nodiflorum (L.) Lag. subsp. nodiflorum	Apiaceae	Young aerial part	Raw
444	Arbutus unedo L.	Ericaceae	Fruit	Condiment
445	Arbutus unedo L.	Ericaceae	Fruit	Condiment
3347	Arbutus unedo L.	Ericaceae	Fruit	Cooked in sugar
3589	Arbutus unedo L.	Ericaceae	Fruit	Cooked in sugar
17	Arbutus unedo L.	Ericaceae	Fruit	Cooked in sugar
323	Arbutus unedo L.	Ericaceae	Fruit	Cooked in sugar
399	Arbutus unedo L.	Ericaceae	Fruit	Cooked in sugar
457	Arbutus unedo L.	Ericaceae	Fruit	Cooked in sugar
458	Arbutus unedo L.	Ericaceae	Fruit	Cooked in sugar
460	Arbutus unedo L.	Ericaceae	Fruit	Cooked in sugar
462	Arbutus unedo L.	Ericaceae	Fruit	Cooked in sugar
602	Arbutus unedo L.	Ericaceae	Fruit	Cooked in sugar
625	Arbutus unedo L.	Ericaceae	Fruit	Cooked in sugar
649	Arbutus unedo L.	Ericaceae	Fruit	Cooked in sugar
667	Arbutus unedo L.	Ericaceae	Fruit	Cooked in sugar
667	Arbutus unedo L.	Ericaceae	Fruit	Cooked in sugar
669	Arbutus unedo L.	Ericaceae	Fruit	Cooked in sugar
679	Arbutus unedo L.	Ericaceae	Fruit	Cooked in sugar
1218	Arbutus unedo L.	Ericaceae	Fruit	Cooked in sugar
1219	Arbutus unedo L.	Ericaceae	Fruit	Cooked in sugar
1220	Arbutus unedo L.	Ericaceae	Fruit	Cooked in sugar
1224	Arbutus unedo L.	Ericaceae	Fruit	Cooked in sugar
1227	Arbutus unedo L.	Ericaceae	Fruit	Cooked in sugar
1228	Arbutus unedo L.	Ericaceae	Fruit	Cooked in sugar
1229	Arbutus unedo L.	Ericaceae	Fruit	Cooked in sugar
1231	Arbutus unedo L.	Ericaceae	Fruit	Cooked in sugar
1237	Arbutus unedo L.	Ericaceae	Fruit	Cooked in sugar
1242	Arbutus unedo L.	Ericaceae	Fruit	Cooked in sugar
1243	Arbutus unedo L.	Ericaceae	Fruit	Cooked in sugar
1244	Arbutus unedo L.	Ericaceae	Fruit	Cooked in sugar
1245	Arbutus unedo L.	Ericaceae	Fruit	Cooked in sugar
1246	Arbutus unedo L.	Ericaceae	Fruit	Cooked in sugar
1247	Arbutus unedo L.	Ericaceae	Fruit	Cooked in sugar
1254	Arbutus unedo L.	Ericaceae	Fruit	Cooked in sugar
1257	Arbutus unedo L.	Ericaceae	Fruit	Cooked in sugar
1263	Arbutus unedo L.	Ericaceae	Fruit	Cooked in sugar
1264	Arbutus unedo L.	Ericaceae	Fruit	Cooked in sugar
1268	Arbutus unedo L.	Ericaceae	Fruit	Cooked in sugar
1269	Arbutus unedo L.	Ericaceae	Fruit	Cooked in sugar
1270	Arbutus unedo L.	Ericaceae	Fruit	Cooked in sugar
1271	Arbutus unedo L.	Ericaceae	Fruit	Cooked in sugar
1862	Arbutus unedo L.	Ericaceae	Fruit	Cooked in sugar
1863	Arbutus unedo L.	Ericaceae	Fruit	Cooked in sugar
1865	Arbutus unedo L.	Ericaceae	Fruit	Cooked in sugar
1867	Arbutus unedo L.	Ericaceae	Fruit	Cooked in sugar
1871	Arbutus unedo L.	Ericaceae	Fruit	Cooked in sugar
1872	Arbutus unedo L.	Ericaceae	Fruit	Cooked in sugar
1874	Arbutus unedo L.	Ericaceae	Fruit	Cooked in sugar
1875	Arbutus unedo L.	Ericaceae	Fruit	Cooked in sugar
1876	Arbutus unedo L.	Ericaceae	Fruit	Cooked in sugar
1879	Arbutus unedo L.	Ericaceae	Fruit	Cooked in sugar
2309	Arbutus unedo L.	Ericaceae	Fruit	Cooked in sugar
2429	Arbutus unedo L.	Ericaceae	Fruit	Cooked in sugar
2537	Arbutus unedo L.	Ericaceae	Fruit	Cooked in sugar
2915	Arbutus unedo L.	Ericaceae	Fruit	Cooked in sugar
2956	Arbutus unedo L.	Ericaceae	Fruit	Cooked in sugar
2957	Arbutus unedo L.	Ericaceae	Fruit	Cooked in sugar
2958	Arbutus unedo L.	Ericaceae	Fruit	Cooked in sugar
2961	Arbutus unedo L.	Ericaceae	Fruit	Cooked in sugar
2969	Arbutus unedo L.	Ericaceae	Fruit	Cooked in sugar
3348	Arbutus unedo L.	Ericaceae	Fruit	Cooked in sugar
3604	Arbutus unedo L.	Ericaceae	Fruit	Cooked in sugar
2426	Arbutus unedo L.	Ericaceae	Fruit	Preserved in high-grade alcohol
305	Arbutus unedo L.	Ericaceae	Fruit	Raw
323	Arbutus unedo L.	Ericaceae	Fruit	Raw
349	Arbutus unedo L.	Ericaceae	Fruit	Raw
364	Arbutus unedo L.	Ericaceae	Fruit	Raw
370	Arbutus unedo L.	Ericaceae	Fruit	Raw
377	Arbutus unedo L.	Ericaceae	Fruit	Raw
390	Arbutus unedo L.	Ericaceae	Fruit	Raw
399	Arbutus unedo L.	Ericaceae	Fruit	Raw
406	Arbutus unedo L.	Ericaceae	Fruit	Raw
423	Arbutus unedo L.	Ericaceae	Fruit	Raw
457	Arbutus unedo L.	Ericaceae	Fruit	Raw
458	Arbutus unedo L.	Ericaceae	Fruit	Raw
460	Arbutus unedo L.	Ericaceae	Fruit	Raw
462	Arbutus unedo L.	Ericaceae	Fruit	Raw
465	Arbutus unedo L.	Ericaceae	Fruit	Raw
597	Arbutus unedo L.	Ericaceae	Fruit	Raw
602	Arbutus unedo L.	Ericaceae	Fruit	Raw
603	Arbutus unedo L.	Ericaceae	Fruit	Raw
615	Arbutus unedo L.	Ericaceae	Fruit	Raw
622	Arbutus unedo L.	Ericaceae	Fruit	Raw
623	Arbutus unedo L.	Ericaceae	Fruit	Raw
634	Arbutus unedo L.	Ericaceae	Fruit	Raw
635	Arbutus unedo L.	Ericaceae	Fruit	Raw
636	Arbutus unedo L.	Ericaceae	Fruit	Raw
637	Arbutus unedo L.	Ericaceae	Fruit	Raw
642	Arbutus unedo L.	Ericaceae	Fruit	Raw
644	Arbutus unedo L.	Ericaceae	Fruit	Raw
645	Arbutus unedo L.	Ericaceae	Fruit	Raw
653	Arbutus unedo L.	Ericaceae	Fruit	Raw
664	Arbutus unedo L.	Ericaceae	Fruit	Raw
665	Arbutus unedo L.	Ericaceae	Fruit	Raw
672	Arbutus unedo L.	Ericaceae	Fruit	Raw
673	Arbutus unedo L.	Ericaceae	Fruit	Raw
675	Arbutus unedo L.	Ericaceae	Fruit	Raw
678	Arbutus unedo L.	Ericaceae	Fruit	Raw
679	Arbutus unedo L.	Ericaceae	Fruit	Raw
680	Arbutus unedo L.	Ericaceae	Fruit	Raw
681	Arbutus unedo L.	Ericaceae	Fruit	Raw
684	Arbutus unedo L.	Ericaceae	Fruit	Raw
685	Arbutus unedo L.	Ericaceae	Fruit	Raw
688	Arbutus unedo L.	Ericaceae	Fruit	Raw
690	Arbutus unedo L.	Ericaceae	Fruit	Raw
692	Arbutus unedo L.	Ericaceae	Fruit	Raw
694	Arbutus unedo L.	Ericaceae	Fruit	Raw
697	Arbutus unedo L.	Ericaceae	Fruit	Raw
698	Arbutus unedo L.	Ericaceae	Fruit	Raw
700	Arbutus unedo L.	Ericaceae	Fruit	Raw
724	Arbutus unedo L.	Ericaceae	Fruit	Raw
1211	Arbutus unedo L.	Ericaceae	Fruit	Raw
1212	Arbutus unedo L.	Ericaceae	Fruit	Raw
1225	Arbutus unedo L.	Ericaceae	Fruit	Raw
1226	Arbutus unedo L.	Ericaceae	Fruit	Raw
1234	Arbutus unedo L.	Ericaceae	Fruit	Raw
1235	Arbutus unedo L.	Ericaceae	Fruit	Raw
1236	Arbutus unedo L.	Ericaceae	Fruit	Raw
1240	Arbutus unedo L.	Ericaceae	Fruit	Raw
1241	Arbutus unedo L.	Ericaceae	Fruit	Raw
1256	Arbutus unedo L.	Ericaceae	Fruit	Raw
1257	Arbutus unedo L.	Ericaceae	Fruit	Raw
1622	Arbutus unedo L.	Ericaceae	Fruit	Raw
1624	Arbutus unedo L.	Ericaceae	Fruit	Raw
1636	Arbutus unedo L.	Ericaceae	Fruit	Raw
1649	Arbutus unedo L.	Ericaceae	Fruit	Raw
1650	Arbutus unedo L.	Ericaceae	Fruit	Raw
1851	Arbutus unedo L.	Ericaceae	Fruit	Raw
1876	Arbutus unedo L.	Ericaceae	Fruit	Raw
1908	Arbutus unedo L.	Ericaceae	Fruit	Raw
1909	Arbutus unedo L.	Ericaceae	Fruit	Raw
1910	Arbutus unedo L.	Ericaceae	Fruit	Raw
2301	Arbutus unedo L.	Ericaceae	Fruit	Raw
2309	Arbutus unedo L.	Ericaceae	Fruit	Raw
2322	Arbutus unedo L.	Ericaceae	Fruit	Raw
2325	Arbutus unedo L.	Ericaceae	Fruit	Raw
2346	Arbutus unedo L.	Ericaceae	Fruit	Raw
2356	Arbutus unedo L.	Ericaceae	Fruit	Raw
2357	Arbutus unedo L.	Ericaceae	Fruit	Raw
2358	Arbutus unedo L.	Ericaceae	Fruit	Raw
2359	Arbutus unedo L.	Ericaceae	Fruit	Raw
2360	Arbutus unedo L.	Ericaceae	Fruit	Raw
2361	Arbutus unedo L.	Ericaceae	Fruit	Raw
2420	Arbutus unedo L.	Ericaceae	Fruit	Raw
2426	Arbutus unedo L.	Ericaceae	Fruit	Raw
2427	Arbutus unedo L.	Ericaceae	Fruit	Raw
2429	Arbutus unedo L.	Ericaceae	Fruit	Raw
2432	Arbutus unedo L.	Ericaceae	Fruit	Raw
2436	Arbutus unedo L.	Ericaceae	Fruit	Raw
2437	Arbutus unedo L.	Ericaceae	Fruit	Raw
2438	Arbutus unedo L.	Ericaceae	Fruit	Raw
2445	Arbutus unedo L.	Ericaceae	Fruit	Raw
2446	Arbutus unedo L.	Ericaceae	Fruit	Raw
2447	Arbutus unedo L.	Ericaceae	Fruit	Raw
2448	Arbutus unedo L.	Ericaceae	Fruit	Raw
2449	Arbutus unedo L.	Ericaceae	Fruit	Raw
2450	Arbutus unedo L.	Ericaceae	Fruit	Raw
2454	Arbutus unedo L.	Ericaceae	Fruit	Raw
2478	Arbutus unedo L.	Ericaceae	Fruit	Raw
2537	Arbutus unedo L.	Ericaceae	Fruit	Raw
2539	Arbutus unedo L.	Ericaceae	Fruit	Raw
2713	Arbutus unedo L.	Ericaceae	Fruit	Raw
2715	Arbutus unedo L.	Ericaceae	Fruit	Raw
2716	Arbutus unedo L.	Ericaceae	Fruit	Raw
2910	Arbutus unedo L.	Ericaceae	Fruit	Raw
2911	Arbutus unedo L.	Ericaceae	Fruit	Raw
2912	Arbutus unedo L.	Ericaceae	Fruit	Raw
2913	Arbutus unedo L.	Ericaceae	Fruit	Raw
2956	Arbutus unedo L.	Ericaceae	Fruit	Raw
2957	Arbutus unedo L.	Ericaceae	Fruit	Raw
2958	Arbutus unedo L.	Ericaceae	Fruit	Raw
2961	Arbutus unedo L.	Ericaceae	Fruit	Raw
2969	Arbutus unedo L.	Ericaceae	Fruit	Raw
2983	Arbutus unedo L.	Ericaceae	Fruit	Raw
2984	Arbutus unedo L.	Ericaceae	Fruit	Raw
2996	Arbutus unedo L.	Ericaceae	Fruit	Raw
2997	Arbutus unedo L.	Ericaceae	Fruit	Raw
2998	Arbutus unedo L.	Ericaceae	Fruit	Raw
3007	Arbutus unedo L.	Ericaceae	Fruit	Raw
3341	Arbutus unedo L.	Ericaceae	Fruit	Raw
3347	Arbutus unedo L.	Ericaceae	Fruit	Raw
3605	Arbutus unedo L.	Ericaceae	Fruit	Raw
25	Arbutus unedo L.	Ericaceae	Fruit	Unknown
1567	Arbutus unedo L.	Ericaceae	Fruit without seed	Boiled in water
2747	Arbutus unedo L.	Ericaceae	Ripe fruit	Cooked in sugar
2883	Arbutus unedo L.	Ericaceae	Ripe fruit	Cooked in sugar
2884	Arbutus unedo L.	Ericaceae	Ripe fruit	Cooked in sugar
2887	Arbutus unedo L.	Ericaceae	Ripe fruit	Cooked in sugar
3052	Arbutus unedo L.	Ericaceae	Ripe fruit	Cooked in sugar
3053	Arbutus unedo L.	Ericaceae	Ripe fruit	Cooked in sugar
3150	Arbutus unedo L.	Ericaceae	Ripe fruit	Cooked in sugar
3151	Arbutus unedo L.	Ericaceae	Ripe fruit	Cooked in sugar
2731	Arbutus unedo L.	Ericaceae	Ripe fruit	Raw
2780	Arbutus unedo L.	Ericaceae	Ripe fruit	Raw
2781	Arbutus unedo L.	Ericaceae	Ripe fruit	Raw
2970	Arbutus unedo L.	Ericaceae	Ripe fruit	Raw
2971	Arbutus unedo L.	Ericaceae	Ripe fruit	Raw
2972	Arbutus unedo L.	Ericaceae	Ripe fruit	Raw
2973	Arbutus unedo L.	Ericaceae	Ripe fruit	Raw
3052	Arbutus unedo L.	Ericaceae	Ripe fruit	Raw
3053	Arbutus unedo L.	Ericaceae	Ripe fruit	Raw
3241	Arbutus unedo L.	Ericaceae	Ripe fruit	Raw
3254	Arbutus unedo L.	Ericaceae	Ripe fruit	Raw
3255	Arbutus unedo L.	Ericaceae	Ripe fruit	Raw
3257	Arbutus unedo L.	Ericaceae	Ripe fruit	Raw
3258	Arbutus unedo L.	Ericaceae	Ripe fruit	Raw
3259	Arbutus unedo L.	Ericaceae	Ripe fruit	Raw
3266	Arbutus unedo L.	Ericaceae	Ripe fruit	Raw
3268	Arbutus unedo L.	Ericaceae	Ripe fruit	Raw
3269	Arbutus unedo L.	Ericaceae	Ripe fruit	Raw
3270	Arbutus unedo L.	Ericaceae	Ripe fruit	Raw
3271	Arbutus unedo L.	Ericaceae	Ripe fruit	Raw
3272	Arbutus unedo L.	Ericaceae	Ripe fruit	Raw
3273	Arbutus unedo L.	Ericaceae	Ripe fruit	Raw
3279	Arbutus unedo L.	Ericaceae	Ripe fruit	Raw
3280	Arbutus unedo L.	Ericaceae	Ripe fruit	Raw
3281	Arbutus unedo L.	Ericaceae	Ripe fruit	Raw
3282	Arbutus unedo L.	Ericaceae	Ripe fruit	Raw
3283	Arbutus unedo L.	Ericaceae	Ripe fruit	Raw
3285	Arbutus unedo L.	Ericaceae	Ripe fruit	Raw
3287	Arbutus unedo L.	Ericaceae	Ripe fruit	Raw
3288	Arbutus unedo L.	Ericaceae	Ripe fruit	Raw
3289	Arbutus unedo L.	Ericaceae	Ripe fruit	Raw
3294	Arbutus unedo L.	Ericaceae	Ripe fruit	Raw
3296	Arbutus unedo L.	Ericaceae	Ripe fruit	Raw
3297	Arbutus unedo L.	Ericaceae	Ripe fruit	Raw
3306	Arbutus unedo L.	Ericaceae	Ripe fruit	Raw
3309	Arbutus unedo L.	Ericaceae	Ripe fruit	Raw
3312	Arbutus unedo L.	Ericaceae	Ripe fruit	Raw
3317	Arbutus unedo L.	Ericaceae	Ripe fruit	Raw
1788	Arbutus unedo L.	Ericaceae	Unknown	Boiled in water
1797	Arbutus unedo L.	Ericaceae	Unknown	Raw
1798	Arbutus unedo L.	Ericaceae	Unknown	Raw
1799	Arbutus unedo L.	Ericaceae	Unknown	Raw
2789	Arctium minus Bernh.	Asteraceae	Leaf	Unknown
1259	Arctium minus Bernh.	Asteraceae	Stem	Boiled in water
58	Arctostaphylos uva-ursi (L.) Spreng.	Ericaceae	Fruit	Unknown
1263	Artemisia abrotanum L.	Asteraceae	Leaf	Condiment
2711	Artemisia absinthium L.	Asteraceae	Flowering top	Condiment
448	Artemisia absinthium L.	Asteraceae	Leaf	Condiment
2782	Artemisia absinthium L.	Asteraceae	Leaf	Preserved in high-grade alcohol
2852	Artemisia absinthium L.	Asteraceae	Leaf	Preserved in high-grade alcohol
2853	Artemisia absinthium L.	Asteraceae	Leaf	Preserved in high-grade alcohol
517	Artemisia alba Turra	Asteraceae	Aerial part	Condiment
520	Artemisia alba Turra	Asteraceae	Aerial part	Condiment
521	Artemisia alba Turra	Asteraceae	Aerial part	Condiment
1301	Artemisia alba Turra	Asteraceae	Aerial part	Condiment
438	Artemisia arborescens L.	Asteraceae	Leaf	Condiment
3206	Artemisia campestris L. subsp. glutinosa (Gay ex Bess.) Batt. in Batt. et Trab.	Asteraceae	Aerial part	Condiment
3208	Artemisia campestris L. subsp. glutinosa (Gay ex Bess.) Batt. in Batt. et Trab.	Asteraceae	Aerial part	Condiment
1536	Artemisia chamaemelifolia Vill.	Asteraceae	Flowering top	Condiment
2691	Artemisia verlotiorum Lamotte	Asteraceae	Unknown	Raw
2779	Arum italicum Mill. italicum	Araceae	Leaf	Boiled in water
724	Arundo donax L.	Poaceae	Leaf	Condiment
733	Arundo donax L.	Poaceae	Leaf	Condiment
735	Arundo donax L.	Poaceae	Leaf	Condiment
736	Arundo donax L.	Poaceae	Leaf	Condiment
3235	Arundo donax L.	Poaceae	Leaf	Condiment
449	Arundo donax L.	Poaceae	Young shoot	Condiment
3039	Asparagus acutifolius L.	Asparagaceae	Stem	Boiled in water
3083	Asparagus acutifolius L.	Asparagaceae	Stem	Boiled in water
2949	Asparagus acutifolius L.	Asparagaceae	Stem	Cooked in oil
2968	Asparagus acutifolius L.	Asparagaceae	Stem	Cooked in oil
2973	Asparagus acutifolius L.	Asparagaceae	Stem	Cooked in oil
2985	Asparagus acutifolius L.	Asparagaceae	Stem	Cooked in oil
2986	Asparagus acutifolius L.	Asparagaceae	Stem	Cooked in oil
2987	Asparagus acutifolius L.	Asparagaceae	Stem	Cooked in oil
2999	Asparagus acutifolius L.	Asparagaceae	Stem	Cooked in oil
3000	Asparagus acutifolius L.	Asparagaceae	Stem	Cooked in oil
3003	Asparagus acutifolius L.	Asparagaceae	Stem	Cooked in oil
3004	Asparagus acutifolius L.	Asparagaceae	Stem	Cooked in oil
3005	Asparagus acutifolius L.	Asparagaceae	Stem	Cooked in oil
3007	Asparagus acutifolius L.	Asparagaceae	Stem	Cooked in oil
3019	Asparagus acutifolius L.	Asparagaceae	Stem	Cooked in oil
3020	Asparagus acutifolius L.	Asparagaceae	Stem	Cooked in oil
3027	Asparagus acutifolius L.	Asparagaceae	Stem	Cooked in oil
3030	Asparagus acutifolius L.	Asparagaceae	Stem	Cooked in oil
3031	Asparagus acutifolius L.	Asparagaceae	Stem	Cooked in oil
3032	Asparagus acutifolius L.	Asparagaceae	Stem	Cooked in oil
3039	Asparagus acutifolius L.	Asparagaceae	Stem	Cooked in oil
3046	Asparagus acutifolius L.	Asparagaceae	Stem	Cooked in oil
3047	Asparagus acutifolius L.	Asparagaceae	Stem	Cooked in oil
3048	Asparagus acutifolius L.	Asparagaceae	Stem	Cooked in oil
3083	Asparagus acutifolius L.	Asparagaceae	Stem	Cooked in oil
2970	Asparagus acutifolius L.	Asparagaceae	Stem	Unknown
2971	Asparagus acutifolius L.	Asparagaceae	Stem	Unknown
2972	Asparagus acutifolius L.	Asparagaceae	Stem	Unknown
2983	Asparagus acutifolius L.	Asparagaceae	Stem	Unknown
2984	Asparagus acutifolius L.	Asparagaceae	Stem	Unknown
1777	Asparagus acutifolius L.	Asparagaceae	Unknown	Cooked in oil
1797	Asparagus acutifolius L.	Asparagaceae	Unknown	Cooked in oil
1798	Asparagus acutifolius L.	Asparagaceae	Unknown	Cooked in oil
1799	Asparagus acutifolius L.	Asparagaceae	Unknown	Cooked in oil
2204	Asparagus acutifolius L.	Asparagaceae	Unknown	Cooked in oil
3589	Asparagus acutifolius L.	Asparagaceae	Young shoot	Boiled in water
3646	Asparagus acutifolius L.	Asparagaceae	Young shoot	Boiled in water
3257	Asparagus acutifolius L.	Asparagaceae	Young shoot	Boiled in water and oil
3258	Asparagus acutifolius L.	Asparagaceae	Young shoot	Boiled in water and oil
3259	Asparagus acutifolius L.	Asparagaceae	Young shoot	Boiled in water and oil
3260	Asparagus acutifolius L.	Asparagaceae	Young shoot	Boiled in water and oil
3273	Asparagus acutifolius L.	Asparagaceae	Young shoot	Boiled in water and oil
3274	Asparagus acutifolius L.	Asparagaceae	Young shoot	Boiled in water and oil
3275	Asparagus acutifolius L.	Asparagaceae	Young shoot	Boiled in water and oil
3276	Asparagus acutifolius L.	Asparagaceae	Young shoot	Boiled in water and oil
3277	Asparagus acutifolius L.	Asparagaceae	Young shoot	Boiled in water and oil
3283	Asparagus acutifolius L.	Asparagaceae	Young shoot	Boiled in water and oil
3285	Asparagus acutifolius L.	Asparagaceae	Young shoot	Boiled in water and oil
3292	Asparagus acutifolius L.	Asparagaceae	Young shoot	Boiled in water and oil
3293	Asparagus acutifolius L.	Asparagaceae	Young shoot	Boiled in water and oil
3294	Asparagus acutifolius L.	Asparagaceae	Young shoot	Boiled in water and oil
3295	Asparagus acutifolius L.	Asparagaceae	Young shoot	Boiled in water and oil
3296	Asparagus acutifolius L.	Asparagaceae	Young shoot	Boiled in water and oil
3304	Asparagus acutifolius L.	Asparagaceae	Young shoot	Boiled in water and oil
3309	Asparagus acutifolius L.	Asparagaceae	Young shoot	Boiled in water and oil
3312	Asparagus acutifolius L.	Asparagaceae	Young shoot	Boiled in water and oil
3314	Asparagus acutifolius L.	Asparagaceae	Young shoot	Boiled in water and oil
3315	Asparagus acutifolius L.	Asparagaceae	Young shoot	Boiled in water and oil
3316	Asparagus acutifolius L.	Asparagaceae	Young shoot	Boiled in water and oil
724	Asparagus acutifolius L.	Asparagaceae	Young shoot	Cooked in oil
735	Asparagus acutifolius L.	Asparagaceae	Young shoot	Cooked in oil
742	Asparagus acutifolius L.	Asparagaceae	Young shoot	Cooked in oil
743	Asparagus acutifolius L.	Asparagaceae	Young shoot	Cooked in oil
564	Asparagus acutifolius L.	Asparagaceae	Young shoot	Cooked in oil
675	Asparagus acutifolius L.	Asparagaceae	Young shoot	Cooked in oil
692	Asparagus acutifolius L.	Asparagaceae	Young shoot	Cooked in oil
1220	Asparagus acutifolius L.	Asparagaceae	Young shoot	Cooked in oil
1224	Asparagus acutifolius L.	Asparagaceae	Young shoot	Cooked in oil
1225	Asparagus acutifolius L.	Asparagaceae	Young shoot	Cooked in oil
1226	Asparagus acutifolius L.	Asparagaceae	Young shoot	Cooked in oil
1227	Asparagus acutifolius L.	Asparagaceae	Young shoot	Cooked in oil
1228	Asparagus acutifolius L.	Asparagaceae	Young shoot	Cooked in oil
1229	Asparagus acutifolius L.	Asparagaceae	Young shoot	Cooked in oil
1230	Asparagus acutifolius L.	Asparagaceae	Young shoot	Cooked in oil
1236	Asparagus acutifolius L.	Asparagaceae	Young shoot	Cooked in oil
1254	Asparagus acutifolius L.	Asparagaceae	Young shoot	Cooked in oil
1259	Asparagus acutifolius L.	Asparagaceae	Young shoot	Cooked in oil
1263	Asparagus acutifolius L.	Asparagaceae	Young shoot	Cooked in oil
1335	Asparagus acutifolius L.	Asparagaceae	Young shoot	Cooked in oil
1622	Asparagus acutifolius L.	Asparagaceae	Young shoot	Cooked in oil
1867	Asparagus acutifolius L.	Asparagaceae	Young shoot	Cooked in oil
2165	Asparagus acutifolius L.	Asparagaceae	Young shoot	Cooked in oil
2190	Asparagus acutifolius L.	Asparagaceae	Young shoot	Cooked in oil
2301	Asparagus acutifolius L.	Asparagaceae	Young shoot	Cooked in oil
2321	Asparagus acutifolius L.	Asparagaceae	Young shoot	Cooked in oil
2324	Asparagus acutifolius L.	Asparagaceae	Young shoot	Cooked in oil
2325	Asparagus acutifolius L.	Asparagaceae	Young shoot	Cooked in oil
2345	Asparagus acutifolius L.	Asparagaceae	Young shoot	Cooked in oil
2347	Asparagus acutifolius L.	Asparagaceae	Young shoot	Cooked in oil
2356	Asparagus acutifolius L.	Asparagaceae	Young shoot	Cooked in oil
2357	Asparagus acutifolius L.	Asparagaceae	Young shoot	Cooked in oil
2358	Asparagus acutifolius L.	Asparagaceae	Young shoot	Cooked in oil
2359	Asparagus acutifolius L.	Asparagaceae	Young shoot	Cooked in oil
2360	Asparagus acutifolius L.	Asparagaceae	Young shoot	Cooked in oil
2361	Asparagus acutifolius L.	Asparagaceae	Young shoot	Cooked in oil
2426	Asparagus acutifolius L.	Asparagaceae	Young shoot	Cooked in oil
2427	Asparagus acutifolius L.	Asparagaceae	Young shoot	Cooked in oil
2436	Asparagus acutifolius L.	Asparagaceae	Young shoot	Cooked in oil
2437	Asparagus acutifolius L.	Asparagaceae	Young shoot	Cooked in oil
2438	Asparagus acutifolius L.	Asparagaceae	Young shoot	Cooked in oil
3340	Asparagus acutifolius L.	Asparagaceae	Young shoot	Cooked in oil
3353	Asparagus acutifolius L.	Asparagaceae	Young shoot	Cooked in oil
3567	Asparagus acutifolius L.	Asparagaceae	Young shoot	Cooked in oil
3575	Asparagus acutifolius L.	Asparagaceae	Young shoot	Cooked in oil
3576	Asparagus acutifolius L.	Asparagaceae	Young shoot	Cooked in oil
3577	Asparagus acutifolius L.	Asparagaceae	Young shoot	Cooked in oil
3589	Asparagus acutifolius L.	Asparagaceae	Young shoot	Cooked in oil
3597	Asparagus acutifolius L.	Asparagaceae	Young shoot	Cooked in oil
3646	Asparagus acutifolius L.	Asparagaceae	Young shoot	Cooked in oil
3646	Asparagus acutifolius L.	Asparagaceae	Young shoot	Cooked in oil
3674	Asparagus acutifolius L.	Asparagaceae	Young shoot	Cooked in oil
2165	Asparagus acutifolius L.	Asparagaceae	Young shoot	Raw
3264	Asparagus acutifolius L.	Asparagaceae	Young shoot	Unknown
3267	Asparagus acutifolius L.	Asparagaceae	Young shoot	Unknown
725	Asparagus acutifolius L.	Asparagaceae	Young shoot	Unknown
726	Asparagus acutifolius L.	Asparagaceae	Young shoot	Unknown
423	Asparagus acutifolius L.	Asparagaceae	Young shoot	Unknown
605	Asparagus acutifolius L.	Asparagaceae	Young shoot	Unknown
660	Asparagus acutifolius L.	Asparagaceae	Young shoot	Unknown
672	Asparagus acutifolius L.	Asparagaceae	Young shoot	Unknown
1849	Asparagus acutifolius L.	Asparagaceae	Young shoot	Unknown
1860	Asparagus acutifolius L.	Asparagaceae	Young shoot	Unknown
2346	Asparagus acutifolius L.	Asparagaceae	Young shoot	Unknown
2432	Asparagus acutifolius L.	Asparagaceae	Young shoot	Unknown
2454	Asparagus acutifolius L.	Asparagaceae	Young shoot	Unknown
2478	Asparagus acutifolius L.	Asparagaceae	Young shoot	Unknown
2601	Asparagus acutifolius L.	Asparagaceae	Young shoot	Unknown
2602	Asparagus acutifolius L.	Asparagaceae	Young shoot	Unknown
2749	Asparagus acutifolius L.	Asparagaceae	Young shoot	Unknown
2750	Asparagus acutifolius L.	Asparagaceae	Young shoot	Unknown
2751	Asparagus acutifolius L.	Asparagaceae	Young shoot	Unknown
2820	Asparagus acutifolius L.	Asparagaceae	Young shoot	Unknown
2821	Asparagus acutifolius L.	Asparagaceae	Young shoot	Unknown
2848	Asparagus acutifolius L.	Asparagaceae	Young shoot	Unknown
3337	Asparagus acutifolius L.	Asparagaceae	Young shoot	Unknown
3338	Asparagus acutifolius L.	Asparagaceae	Young shoot	Unknown
3339	Asparagus acutifolius L.	Asparagaceae	Young shoot	Unknown
3348	Asparagus acutifolius L.	Asparagaceae	Young shoot	Unknown
3565	Asparagus acutifolius L.	Asparagaceae	Young shoot	Unknown
3594	Asparagus acutifolius L.	Asparagaceae	Young shoot	Unknown
3595	Asparagus acutifolius L.	Asparagaceae	Young shoot	Unknown
3603	Asparagus acutifolius L.	Asparagaceae	Young shoot	Unknown
3608	Asparagus acutifolius L.	Asparagaceae	Young shoot	Unknown
3609	Asparagus acutifolius L.	Asparagaceae	Young shoot	Unknown
3610	Asparagus acutifolius L.	Asparagaceae	Young shoot	Unknown
423	Asparagus albus L.	Asparagaceae	Young shoot	Unknown
602	Asparagus albus L.	Asparagaceae	Young shoot	Unknown
364	Asparagus horridus L. in J.A.Murray	Asparagaceae	Young shoot	Boiled in water
409	Asparagus horridus L. in J.A.Murray	Asparagaceae	Young shoot	Boiled in water and oil
409	Asparagus horridus L. in J.A.Murray	Asparagaceae	Young shoot	Cooked in oil
386	Asparagus horridus L. in J.A.Murray	Asparagaceae	Young shoot	Cooked in oil
386	Asparagus horridus L. in J.A.Murray	Asparagaceae	Young shoot	Cooked in oil
650	Asparagus horridus L. in J.A.Murray	Asparagaceae	Young shoot	Cooked in oil
658	Asparagus horridus L. in J.A.Murray	Asparagaceae	Young shoot	Cooked in oil
675	Asparagus horridus L. in J.A.Murray	Asparagaceae	Young shoot	Cooked in oil
406	Asparagus horridus L. in J.A.Murray	Asparagaceae	Young shoot	Raw
596	Asparagus horridus L. in J.A.Murray	Asparagaceae	Young shoot	Raw
3209	Asparagus horridus L. in J.A.Murray	Asparagaceae	Young shoot	Toasted
401	Asparagus horridus L. in J.A.Murray	Asparagaceae	Young shoot	Unknown
407	Asparagus horridus L. in J.A.Murray	Asparagaceae	Young shoot	Unknown
601	Asparagus horridus L. in J.A.Murray	Asparagaceae	Young shoot	Unknown
606	Asparagus horridus L. in J.A.Murray	Asparagaceae	Young shoot	Unknown
639	Asparagus horridus L. in J.A.Murray	Asparagaceae	Young shoot	Unknown
680	Asparagus horridus L. in J.A.Murray	Asparagaceae	Young shoot	Unknown
703	Asparagus horridus L. in J.A.Murray	Asparagaceae	Young shoot	Unknown
719	Asparagus horridus L. in J.A.Murray	Asparagaceae	Young shoot	Unknown
399	Asparagus officinalis L.	Asparagaceae	Stem	Toasted
1625	Asparagus officinalis L.	Asparagaceae	Young shoot	Boiled in water
2164	Asparagus officinalis L.	Asparagaceae	Young shoot	Boiled in water
2167	Asparagus officinalis L.	Asparagaceae	Young shoot	Boiled in water
1909	Asparagus officinalis L.	Asparagaceae	Young shoot	Boiled in water and oil
1625	Asparagus officinalis L.	Asparagaceae	Young shoot	Cooked in oil
574	Asparagus officinalis L.	Asparagaceae	Young shoot	Raw
575	Asparagus officinalis L.	Asparagaceae	Young shoot	Raw
576	Asparagus officinalis L.	Asparagaceae	Young shoot	Raw
577	Asparagus officinalis L.	Asparagaceae	Young shoot	Raw
582	Asparagus officinalis L.	Asparagaceae	Young shoot	Raw
423	Asparagus officinalis L.	Asparagaceae	Young shoot	Unknown
1911	Asparagus officinalis L.	Asparagaceae	Young shoot	Unknown
2200	Asparagus officinalis L.	Asparagaceae	Young shoot	Unknown
2201	Asparagus officinalis L.	Asparagaceae	Young shoot	Unknown
3608	Asparagus officinalis L.	Asparagaceae	Young shoot	Unknown
3609	Asparagus officinalis L.	Asparagaceae	Young shoot	Unknown
321	Asphodelus fistulosus L.	Asphodelaceae	Bulb	Unknown
737	Asphodelus fistulosus L.	Asphodelaceae	Leaf	Cooked in oil
2777	Asplenium septentrionale (L.) Hoffm.	Aspleniaceae	Frond	Raw
2780	Asplenium septentrionale (L.) Hoffm.	Aspleniaceae	Frond	Raw
2781	Asplenium septentrionale (L.) Hoffm.	Aspleniaceae	Frond	Raw
701	Astragalus baeticus L.	Fabaceae	Fruit	Toasted
135	Astragalus baeticus L.	Fabaceae	Seed	Unknown
140	Astragalus baeticus L.	Fabaceae	Seed	Unknown
604	Atractylis cancellata L.	Asteraceae	Floral bud	Unknown
604	Atractylis cancellata L.	Asteraceae	Inflorescence	Boiled in water and oil
1211	Bellis perennis L.	Asteraceae	Young leaf	Raw
1212	Bellis perennis L.	Asteraceae	Young leaf	Raw
684	Beta vulgaris L. subsp. maritima (L.) Arcang.	Amaranthaceae	Leaf	Boiled in water
693	Beta vulgaris L. subsp. maritima (L.) Arcang.	Amaranthaceae	Leaf	Boiled in water
1625	Beta vulgaris L. subsp. maritima (L.) Arcang.	Amaranthaceae	Leaf	Boiled in water
2182	Beta vulgaris L. subsp. maritima (L.) Arcang.	Amaranthaceae	Leaf	Boiled in water
2308	Beta vulgaris L. subsp. maritima (L.) Arcang.	Amaranthaceae	Leaf	Boiled in water
2321	Beta vulgaris L. subsp. maritima (L.) Arcang.	Amaranthaceae	Leaf	Boiled in water
2324	Beta vulgaris L. subsp. maritima (L.) Arcang.	Amaranthaceae	Leaf	Boiled in water
2325	Beta vulgaris L. subsp. maritima (L.) Arcang.	Amaranthaceae	Leaf	Boiled in water
2372	Beta vulgaris L. subsp. maritima (L.) Arcang.	Amaranthaceae	Leaf	Boiled in water
2420	Beta vulgaris L. subsp. maritima (L.) Arcang.	Amaranthaceae	Leaf	Boiled in water
2437	Beta vulgaris L. subsp. maritima (L.) Arcang.	Amaranthaceae	Leaf	Boiled in water
2438	Beta vulgaris L. subsp. maritima (L.) Arcang.	Amaranthaceae	Leaf	Boiled in water
2454	Beta vulgaris L. subsp. maritima (L.) Arcang.	Amaranthaceae	Leaf	Boiled in water
2478	Beta vulgaris L. subsp. maritima (L.) Arcang.	Amaranthaceae	Leaf	Boiled in water
2525	Beta vulgaris L. subsp. maritima (L.) Arcang.	Amaranthaceae	Leaf	Boiled in water
2526	Beta vulgaris L. subsp. maritima (L.) Arcang.	Amaranthaceae	Leaf	Boiled in water
2527	Beta vulgaris L. subsp. maritima (L.) Arcang.	Amaranthaceae	Leaf	Boiled in water
2530	Beta vulgaris L. subsp. maritima (L.) Arcang.	Amaranthaceae	Leaf	Boiled in water
2531	Beta vulgaris L. subsp. maritima (L.) Arcang.	Amaranthaceae	Leaf	Boiled in water
2532	Beta vulgaris L. subsp. maritima (L.) Arcang.	Amaranthaceae	Leaf	Boiled in water
2533	Beta vulgaris L. subsp. maritima (L.) Arcang.	Amaranthaceae	Leaf	Boiled in water
2534	Beta vulgaris L. subsp. maritima (L.) Arcang.	Amaranthaceae	Leaf	Boiled in water
2535	Beta vulgaris L. subsp. maritima (L.) Arcang.	Amaranthaceae	Leaf	Boiled in water
2536	Beta vulgaris L. subsp. maritima (L.) Arcang.	Amaranthaceae	Leaf	Boiled in water
2539	Beta vulgaris L. subsp. maritima (L.) Arcang.	Amaranthaceae	Leaf	Boiled in water
2713	Beta vulgaris L. subsp. maritima (L.) Arcang.	Amaranthaceae	Leaf	Boiled in water
630	Beta vulgaris L. subsp. maritima (L.) Arcang.	Amaranthaceae	Leaf	Cooked in oil
420	Beta vulgaris L. subsp. maritima (L.) Arcang.	Amaranthaceae	Leaf	Unknown
2204	Beta vulgaris L. subsp. maritima (L.) Arcang.	Amaranthaceae	Unknown	Unknown
2431	Beta vulgaris L. subsp. maritima (L.) Arcang.	Amaranthaceae	Young leaf	Raw
58	Betula pendula Roth	Betulaceae	Sap	Unknown
209	Betula pendula Roth	Betulaceae	Sap	Unknown
1913	Borago officinalis L.	Boraginaceae	Aerial part	Boiled in water
2791	Borago officinalis L.	Boraginaceae	Aerial part	Boiled in water
2820	Borago officinalis L.	Boraginaceae	Aerial part	Boiled in water and oil
2821	Borago officinalis L.	Boraginaceae	Aerial part	Boiled in water and oil
2202	Borago officinalis L.	Boraginaceae	Aerial part	Unknown
2779	Borago officinalis L.	Boraginaceae	Aerial part	Unknown
2803	Borago officinalis L.	Boraginaceae	Aerial part	Unknown
2841	Borago officinalis L.	Boraginaceae	Aerial part	Unknown
2862	Borago officinalis L.	Boraginaceae	Aerial part	Unknown
2863	Borago officinalis L.	Boraginaceae	Aerial part	Unknown
3575	Borago officinalis L.	Boraginaceae	Flower	Cooked in oil
3576	Borago officinalis L.	Boraginaceae	Flower	Cooked in oil
3577	Borago officinalis L.	Boraginaceae	Flower	Cooked in oil
630	Borago officinalis L.	Boraginaceae	Flower	Raw
1649	Borago officinalis L.	Boraginaceae	Flower	Raw
1650	Borago officinalis L.	Boraginaceae	Flower	Raw
1784	Borago officinalis L.	Boraginaceae	Flower	Raw
1790	Borago officinalis L.	Boraginaceae	Flower	Raw
1796	Borago officinalis L.	Boraginaceae	Flower	Raw
1860	Borago officinalis L.	Boraginaceae	Flower	Raw
2442	Borago officinalis L.	Boraginaceae	Flower	Raw
2988	Borago officinalis L.	Boraginaceae	Flower	Raw
3028	Borago officinalis L.	Boraginaceae	Flower	Raw
3081	Borago officinalis L.	Boraginaceae	Flower	Raw
1785	Borago officinalis L.	Boraginaceae	Flower	Unknown
1791	Borago officinalis L.	Boraginaceae	Flower	Unknown
582	Borago officinalis L.	Boraginaceae	Leaf	Boiled in water
706	Borago officinalis L.	Boraginaceae	Leaf	Boiled in water
1324	Borago officinalis L.	Boraginaceae	Leaf	Boiled in water
1335	Borago officinalis L.	Boraginaceae	Leaf	Boiled in water
1621	Borago officinalis L.	Boraginaceae	Leaf	Boiled in water
2442	Borago officinalis L.	Boraginaceae	Leaf	Boiled in water
2453	Borago officinalis L.	Boraginaceae	Leaf	Boiled in water
2539	Borago officinalis L.	Boraginaceae	Leaf	Boiled in water
2601	Borago officinalis L.	Boraginaceae	Leaf	Boiled in water
2602	Borago officinalis L.	Boraginaceae	Leaf	Boiled in water
2967	Borago officinalis L.	Boraginaceae	Leaf	Boiled in water
2973	Borago officinalis L.	Boraginaceae	Leaf	Boiled in water
2981	Borago officinalis L.	Boraginaceae	Leaf	Boiled in water
2982	Borago officinalis L.	Boraginaceae	Leaf	Boiled in water
3254	Borago officinalis L.	Boraginaceae	Leaf	Boiled in water
3255	Borago officinalis L.	Boraginaceae	Leaf	Boiled in water
3260	Borago officinalis L.	Boraginaceae	Leaf	Boiled in water
3267	Borago officinalis L.	Boraginaceae	Leaf	Boiled in water
3278	Borago officinalis L.	Boraginaceae	Leaf	Boiled in water
3285	Borago officinalis L.	Boraginaceae	Leaf	Boiled in water
3295	Borago officinalis L.	Boraginaceae	Leaf	Boiled in water
3296	Borago officinalis L.	Boraginaceae	Leaf	Boiled in water
3306	Borago officinalis L.	Boraginaceae	Leaf	Boiled in water
3317	Borago officinalis L.	Boraginaceae	Leaf	Boiled in water
3254	Borago officinalis L.	Boraginaceae	Leaf	Boiled in water and oil
3255	Borago officinalis L.	Boraginaceae	Leaf	Boiled in water and oil
3297	Borago officinalis L.	Boraginaceae	Leaf	Boiled in water and oil
452	Borago officinalis L.	Boraginaceae	Leaf	Cooked in oil
2190	Borago officinalis L.	Boraginaceae	Leaf	Cooked in oil
2192	Borago officinalis L.	Boraginaceae	Leaf	Cooked in oil
2963	Borago officinalis L.	Boraginaceae	Leaf	Cooked in oil
2964	Borago officinalis L.	Boraginaceae	Leaf	Cooked in oil
2965	Borago officinalis L.	Boraginaceae	Leaf	Cooked in oil
2966	Borago officinalis L.	Boraginaceae	Leaf	Cooked in oil
2973	Borago officinalis L.	Boraginaceae	Leaf	Cooked in oil
2985	Borago officinalis L.	Boraginaceae	Leaf	Cooked in oil
2986	Borago officinalis L.	Boraginaceae	Leaf	Cooked in oil
3028	Borago officinalis L.	Boraginaceae	Leaf	Cooked in oil
3304	Borago officinalis L.	Boraginaceae	Leaf	Cooked in oil
3306	Borago officinalis L.	Boraginaceae	Leaf	Cooked in oil
3309	Borago officinalis L.	Boraginaceae	Leaf	Cooked in oil
3312	Borago officinalis L.	Boraginaceae	Leaf	Cooked in oil
3575	Borago officinalis L.	Boraginaceae	Leaf	Cooked in oil
3576	Borago officinalis L.	Boraginaceae	Leaf	Cooked in oil
3577	Borago officinalis L.	Boraginaceae	Leaf	Cooked in oil
321	Borago officinalis L.	Boraginaceae	Leaf	Raw
3575	Borago officinalis L.	Boraginaceae	Leaf	Raw
3576	Borago officinalis L.	Boraginaceae	Leaf	Raw
3577	Borago officinalis L.	Boraginaceae	Leaf	Raw
1776	Borago officinalis L.	Boraginaceae	Leaf	Unknown
1784	Borago officinalis L.	Boraginaceae	Leaf	Unknown
1785	Borago officinalis L.	Boraginaceae	Leaf	Unknown
1801	Borago officinalis L.	Boraginaceae	Leaf	Unknown
1802	Borago officinalis L.	Boraginaceae	Leaf	Unknown
2538	Borago officinalis L.	Boraginaceae	Leaf	Unknown
3027	Borago officinalis L.	Boraginaceae	Leaf	Unknown
3203	Borago officinalis L.	Boraginaceae	Leaf	Unknown
3210	Borago officinalis L.	Boraginaceae	Leaf	Unknown
3210	Borago officinalis L.	Boraginaceae	Leaf	Unknown
1851	Borago officinalis L.	Boraginaceae	Leaf stalk	Raw
18	Borago officinalis L.	Boraginaceae	Stem	Condiment
19	Borago officinalis L.	Boraginaceae	Stem	Condiment
701	Borago officinalis L.	Boraginaceae	Stem	Raw
1776	Borago officinalis L.	Boraginaceae	Stem	Unknown
1784	Borago officinalis L.	Boraginaceae	Stem	Unknown
1784	Borago officinalis L.	Boraginaceae	Stem	Unknown
1785	Borago officinalis L.	Boraginaceae	Stem	Unknown
1801	Borago officinalis L.	Boraginaceae	Stem	Unknown
1802	Borago officinalis L.	Boraginaceae	Stem	Unknown
2187	Borago officinalis L.	Boraginaceae	Stem	Unknown
2208	Borago officinalis L.	Boraginaceae	Stem with leaves / branches	Boiled in water
3187	Borago officinalis L.	Boraginaceae	Stem with leaves / branches	Cooked in oil
3188	Borago officinalis L.	Boraginaceae	Stem with leaves / branches	Cooked in oil
3193	Borago officinalis L.	Boraginaceae	Stem with leaves / branches	Cooked in oil
3197	Borago officinalis L.	Boraginaceae	Stem with leaves / branches	Cooked in oil
604	Borago officinalis L.	Boraginaceae	Unknown	Boiled in water
2210	Borago officinalis L.	Boraginaceae	Unknown	Boiled in water
604	Borago officinalis L.	Boraginaceae	Unknown	Cooked in oil
2210	Borago officinalis L.	Boraginaceae	Unknown	Cooked in oil
604	Borago officinalis L.	Boraginaceae	Unknown	Raw
58	Borago officinalis L.	Boraginaceae	Unknown	Unknown
58	Borago officinalis L.	Boraginaceae	Unknown	Unknown
321	Borago officinalis L.	Boraginaceae	Young aerial part	Raw
2988	Brachypodium retusum (Pers.) Beauv.	Poaceae	Young aerial part	Cooked in oil
2195	Brassica juncea (L.) Czern.	Brassicaceae	Leaf	Raw
1801	Bryonia cretica L. dioica (Jacq.) Tutin	Cucurbitaceae	Unknown	Cooked in oil
1802	Bryonia cretica L. dioica (Jacq.) Tutin	Cucurbitaceae	Unknown	Cooked in oil
58	Bryonia cretica L. dioica (Jacq.) Tutin	Cucurbitaceae	Unknown	Unknown
1509	Bryonia cretica L. dioica (Jacq.) Tutin	Cucurbitaceae	Young aerial part	Cooked in oil
3186	Bryonia cretica L. dioica (Jacq.) Tutin	Cucurbitaceae	Young shoot	Condiment
3188	Bryonia cretica L. dioica (Jacq.) Tutin	Cucurbitaceae	Young shoot	Condiment
3189	Bryonia cretica L. dioica (Jacq.) Tutin	Cucurbitaceae	Young shoot	Condiment
3193	Bryonia cretica L. dioica (Jacq.) Tutin	Cucurbitaceae	Young shoot	Condiment
3196	Bryonia cretica L. dioica (Jacq.) Tutin	Cucurbitaceae	Young shoot	Condiment
58	Bryonia cretica L. dioica (Jacq.) Tutin	Cucurbitaceae	Young shoot	Cooked in oil
187	Bryonia cretica L. dioica (Jacq.) Tutin	Cucurbitaceae	Young shoot	Cooked in oil
188	Bryonia cretica L. dioica (Jacq.) Tutin	Cucurbitaceae	Young shoot	Cooked in oil
2875	Bryonia cretica L. dioica (Jacq.) Tutin	Cucurbitaceae	Young shoot	Cooked in oil
2876	Bryonia cretica L. dioica (Jacq.) Tutin	Cucurbitaceae	Young shoot	Cooked in oil
424	Calendula arvensis L.	Asteraceae	Inflorescence	Raw
622	Calendula arvensis L.	Asteraceae	Leaf	Raw
3565	Calendula arvensis L.	Asteraceae	Unknown	Raw
1427	Calendula officinalis L.	Asteraceae	Floral bud	Unknown
1556	Calendula officinalis L.	Asteraceae	Floral bud	Unknown
1557	Calendula officinalis L.	Asteraceae	Floral bud	Unknown
1558	Calendula officinalis L.	Asteraceae	Floral bud	Unknown
1559	Calendula officinalis L.	Asteraceae	Floral bud	Unknown
1560	Calendula officinalis L.	Asteraceae	Floral bud	Unknown
1561	Calendula officinalis L.	Asteraceae	Floral bud	Unknown
1562	Calendula officinalis L.	Asteraceae	Floral bud	Unknown
1563	Calendula officinalis L.	Asteraceae	Floral bud	Unknown
1564	Calendula officinalis L.	Asteraceae	Floral bud	Unknown
1565	Calendula officinalis L.	Asteraceae	Floral bud	Unknown
1566	Calendula officinalis L.	Asteraceae	Floral bud	Unknown
604	Calendula officinalis L.	Asteraceae	Flower	Condiment
604	Calendula officinalis L.	Asteraceae	Flower	Condiment
1229	Calendula officinalis L.	Asteraceae	Flower	Raw
2963	Calendula officinalis L.	Asteraceae	Flower	Raw
2964	Calendula officinalis L.	Asteraceae	Flower	Raw
2965	Calendula officinalis L.	Asteraceae	Flower	Raw
2966	Calendula officinalis L.	Asteraceae	Flower	Raw
3646	Calendula officinalis L.	Asteraceae	Flower	Raw
3304	Calendula officinalis L.	Asteraceae	Inflorescence	Raw
2968	Calendula officinalis L.	Asteraceae	Leaf	Raw
1880	Calendula officinalis L.	Asteraceae	Young aerial part	Boiled in water and oil
1880	Calendula officinalis L.	Asteraceae	Young aerial part	Raw
1260	Calluna vulgaris (L.) Hull	Ericaceae	Flower	Raw
3674	Campanula rapunculus L.	Campanulaceae	Flower	Raw
465	Campanula rapunculus L.	Campanulaceae	Leaf	Raw
2785	Campanula rapunculus L.	Campanulaceae	Leaf	Raw
2867	Campanula rapunculus L.	Campanulaceae	Leaf	Raw
2731	Campanula rapunculus L.	Campanulaceae	Leaf	Unknown
2791	Campanula rapunculus L.	Campanulaceae	Leaf	Unknown
2869	Campanula rapunculus L.	Campanulaceae	Leaf	Unknown
1229	Campanula rapunculus L.	Campanulaceae	Root	Raw
1242	Campanula rapunculus L.	Campanulaceae	Root	Raw
1243	Campanula rapunculus L.	Campanulaceae	Root	Raw
1244	Campanula rapunculus L.	Campanulaceae	Root	Raw
1245	Campanula rapunculus L.	Campanulaceae	Root	Raw
1249	Campanula rapunculus L.	Campanulaceae	Root	Raw
1254	Campanula rapunculus L.	Campanulaceae	Root	Raw
1256	Campanula rapunculus L.	Campanulaceae	Root	Raw
2773	Campanula rapunculus L.	Campanulaceae	Root	Raw
2776	Campanula rapunculus L.	Campanulaceae	Root	Raw
2785	Campanula rapunculus L.	Campanulaceae	Root	Raw
2803	Campanula rapunculus L.	Campanulaceae	Root	Raw
2816	Campanula rapunculus L.	Campanulaceae	Root	Raw
2817	Campanula rapunculus L.	Campanulaceae	Root	Raw
2867	Campanula rapunculus L.	Campanulaceae	Root	Raw
2875	Campanula rapunculus L.	Campanulaceae	Root	Raw
2876	Campanula rapunculus L.	Campanulaceae	Root	Raw
2881	Campanula rapunculus L.	Campanulaceae	Root	Raw
2882	Campanula rapunculus L.	Campanulaceae	Root	Raw
2883	Campanula rapunculus L.	Campanulaceae	Root	Raw
2884	Campanula rapunculus L.	Campanulaceae	Root	Raw
2731	Campanula rapunculus L.	Campanulaceae	Root	Unknown
2742	Campanula rapunculus L.	Campanulaceae	Root	Unknown
2743	Campanula rapunculus L.	Campanulaceae	Root	Unknown
2772	Campanula rapunculus L.	Campanulaceae	Root	Unknown
2782	Campanula rapunculus L.	Campanulaceae	Root	Unknown
2791	Campanula rapunculus L.	Campanulaceae	Root	Unknown
2820	Campanula rapunculus L.	Campanulaceae	Root	Unknown
2821	Campanula rapunculus L.	Campanulaceae	Root	Unknown
2869	Campanula rapunculus L.	Campanulaceae	Root	Unknown
1246	Campanula rapunculus L.	Campanulaceae	Whole plant	Raw
1255	Campanula rapunculus L.	Campanulaceae	Whole plant	Raw
1263	Campanula rapunculus L.	Campanulaceae	Whole plant	Raw
1264	Campanula rapunculus L.	Campanulaceae	Whole plant	Raw
1268	Campanula rapunculus L.	Campanulaceae	Whole plant	Raw
1271	Campanula rapunculus L.	Campanulaceae	Whole plant	Raw
2924	Campanula rapunculus L.	Campanulaceae	Whole plant	Raw
2925	Campanula rapunculus L.	Campanulaceae	Whole plant	Raw
1221	Campanula rapunculus L.	Campanulaceae	Young leaf	Raw
1222	Campanula rapunculus L.	Campanulaceae	Young leaf	Raw
1227	Campanula rapunculus L.	Campanulaceae	Young leaf	Raw
1228	Campanula rapunculus L.	Campanulaceae	Young leaf	Raw
1232	Campanula rapunculus L.	Campanulaceae	Young leaf	Raw
1233	Campanula rapunculus L.	Campanulaceae	Young leaf	Raw
1269	Campanula rapunculus L.	Campanulaceae	Young leaf	Raw
1270	Campanula rapunculus L.	Campanulaceae	Young leaf	Raw
3023	Campanula rapunculus L.	Campanulaceae	Young leaf	Raw
675	Capparis spinosa L.	Capparaceae	Floral bud	Preserved in brine
675	Capparis spinosa L.	Capparaceae	Floral bud	Preserved in brine
724	Capparis spinosa L.	Capparaceae	Floral bud	Preserved in brine
724	Capparis spinosa L.	Capparaceae	Floral bud	Preserved in salt
354	Capparis spinosa L.	Capparaceae	Floral bud	Preserved in vinegar
354	Capparis spinosa L.	Capparaceae	Floral bud	Preserved in vinegar
372	Capparis spinosa L.	Capparaceae	Floral bud	Preserved in vinegar
373	Capparis spinosa L.	Capparaceae	Floral bud	Preserved in vinegar
390	Capparis spinosa L.	Capparaceae	Floral bud	Preserved in vinegar
403	Capparis spinosa L.	Capparaceae	Floral bud	Preserved in vinegar
422	Capparis spinosa L.	Capparaceae	Floral bud	Preserved in vinegar
596	Capparis spinosa L.	Capparaceae	Floral bud	Preserved in vinegar
602	Capparis spinosa L.	Capparaceae	Floral bud	Preserved in vinegar
604	Capparis spinosa L.	Capparaceae	Floral bud	Preserved in vinegar
648	Capparis spinosa L.	Capparaceae	Floral bud	Preserved in vinegar
654	Capparis spinosa L.	Capparaceae	Floral bud	Preserved in vinegar
704	Capparis spinosa L.	Capparaceae	Floral bud	Preserved in vinegar
372	Capparis spinosa L.	Capparaceae	Flower	Raw
373	Capparis spinosa L.	Capparaceae	Flower	Raw
1352	Capparis spinosa L.	Capparaceae	Fruit	Condiment
724	Capparis spinosa L.	Capparaceae	Fruit	Preserved in brine
724	Capparis spinosa L.	Capparaceae	Fruit	Preserved in salt
648	Capparis spinosa L.	Capparaceae	Fruit	Preserved in vinegar
1623	Capparis spinosa L.	Capparaceae	Fruit	Unknown
404	Capparis spinosa L.	Capparaceae	Unknown	Unknown
1218	Capsella bursa-pastoris (L.) Medic.	Brassicaceae	Aerial part	Raw
3081	Capsella bursa-pastoris (L.) Medic.	Brassicaceae	Aerial part	Raw
1321	Carlina acanthifolia All. subsp. cynara (Pourr. ex Duby) Arcang.	Asteraceae	Inflorescence	Boiled in milk
3142	Carlina acanthifolia All. subsp. cynara (Pourr. ex Duby) Arcang.	Asteraceae	Inflorescence	Boiled in water
553	Carlina acanthifolia All. subsp. cynara (Pourr. ex Duby) Arcang.	Asteraceae	Inflorescence	Preserved in vinegar
547	Carlina acanthifolia All. subsp. cynara (Pourr. ex Duby) Arcang.	Asteraceae	Inflorescence	Raw
548	Carlina acanthifolia All. subsp. cynara (Pourr. ex Duby) Arcang.	Asteraceae	Inflorescence	Raw
549	Carlina acanthifolia All. subsp. cynara (Pourr. ex Duby) Arcang.	Asteraceae	Inflorescence	Raw
559	Carlina acanthifolia All. subsp. cynara (Pourr. ex Duby) Arcang.	Asteraceae	Inflorescence	Raw
561	Carlina acanthifolia All. subsp. cynara (Pourr. ex Duby) Arcang.	Asteraceae	Inflorescence	Raw
562	Carlina acanthifolia All. subsp. cynara (Pourr. ex Duby) Arcang.	Asteraceae	Inflorescence	Raw
563	Carlina acanthifolia All. subsp. cynara (Pourr. ex Duby) Arcang.	Asteraceae	Inflorescence	Raw
586	Carlina acanthifolia All. subsp. cynara (Pourr. ex Duby) Arcang.	Asteraceae	Inflorescence	Raw
587	Carlina acanthifolia All. subsp. cynara (Pourr. ex Duby) Arcang.	Asteraceae	Inflorescence	Raw
590	Carlina acanthifolia All. subsp. cynara (Pourr. ex Duby) Arcang.	Asteraceae	Inflorescence	Raw
591	Carlina acanthifolia All. subsp. cynara (Pourr. ex Duby) Arcang.	Asteraceae	Inflorescence	Raw
592	Carlina acanthifolia All. subsp. cynara (Pourr. ex Duby) Arcang.	Asteraceae	Inflorescence	Raw
1215	Carlina acanthifolia All. subsp. cynara (Pourr. ex Duby) Arcang.	Asteraceae	Inflorescence	Raw
1298	Carlina acanthifolia All. subsp. cynara (Pourr. ex Duby) Arcang.	Asteraceae	Inflorescence	Raw
1313	Carlina acanthifolia All. subsp. cynara (Pourr. ex Duby) Arcang.	Asteraceae	Inflorescence	Raw
3149	Carlina acanthifolia All. subsp. cynara (Pourr. ex Duby) Arcang.	Asteraceae	Inflorescence	Unknown
2616	Carlina acanthifolia All. subsp. cynara (Pourr. ex Duby) Arcang.	Asteraceae	Unknown	Unknown
2617	Carlina acanthifolia All. subsp. cynara (Pourr. ex Duby) Arcang.	Asteraceae	Unknown	Unknown
2969	Carlina acaulis L. subsp. caulescens (Lam.) Schübl et Martens	Asteraceae	Flower	Curd
2969	Carlina acaulis L. subsp. caulescens (Lam.) Schübl et Martens	Asteraceae	Inflorescence	Raw
1432	Carum carvi L.	Apiaceae	Aerial part	Condiment
1456	Carum carvi L.	Apiaceae	Fruit	Boiled in water
1486	Carum carvi L.	Apiaceae	Fruit	Boiled in water
59	Carum carvi L.	Apiaceae	Fruit	Condiment
60	Carum carvi L.	Apiaceae	Fruit	Condiment
88	Carum carvi L.	Apiaceae	Fruit	Condiment
89	Carum carvi L.	Apiaceae	Fruit	Condiment
133	Carum carvi L.	Apiaceae	Fruit	Condiment
174	Carum carvi L.	Apiaceae	Fruit	Condiment
175	Carum carvi L.	Apiaceae	Fruit	Condiment
176	Carum carvi L.	Apiaceae	Fruit	Condiment
199	Carum carvi L.	Apiaceae	Fruit	Condiment
200	Carum carvi L.	Apiaceae	Fruit	Condiment
219	Carum carvi L.	Apiaceae	Fruit	Condiment
220	Carum carvi L.	Apiaceae	Fruit	Condiment
224	Carum carvi L.	Apiaceae	Fruit	Condiment
225	Carum carvi L.	Apiaceae	Fruit	Condiment
245	Carum carvi L.	Apiaceae	Fruit	Condiment
246	Carum carvi L.	Apiaceae	Fruit	Condiment
247	Carum carvi L.	Apiaceae	Fruit	Condiment
558	Carum carvi L.	Apiaceae	Fruit	Condiment
572	Carum carvi L.	Apiaceae	Fruit	Condiment
573	Carum carvi L.	Apiaceae	Fruit	Condiment
1456	Carum carvi L.	Apiaceae	Fruit	Condiment
1521	Carum carvi L.	Apiaceae	Fruit	Condiment
1347	Carum carvi L.	Apiaceae	Fruit	Cooked in oil
1348	Carum carvi L.	Apiaceae	Fruit	Cooked in oil
1349	Carum carvi L.	Apiaceae	Fruit	Cooked in oil
567	Carum carvi L.	Apiaceae	Fruit	Raw
1310	Carum carvi L.	Apiaceae	Fruit	Raw
2791	Carum carvi L.	Apiaceae	Ripe fruit	Condiment
2874	Carum carvi L.	Apiaceae	Ripe fruit	Condiment
1240	Castanea sativa Mill.	Fagaceae	Fruit	Boiled in water
1241	Castanea sativa Mill.	Fagaceae	Fruit	Boiled in water
1246	Castanea sativa Mill.	Fagaceae	Fruit	Boiled in water
1247	Castanea sativa Mill.	Fagaceae	Fruit	Boiled in water
3052	Castanea sativa Mill.	Fagaceae	Fruit	Boiled in water
3053	Castanea sativa Mill.	Fagaceae	Fruit	Boiled in water
3562	Castanea sativa Mill.	Fagaceae	Fruit	Boiled in water
3646	Castanea sativa Mill.	Fagaceae	Fruit	Boiled in water
2738	Castanea sativa Mill.	Fagaceae	Fruit	Boiled in water
465	Castanea sativa Mill.	Fagaceae	Fruit	Cooked in oil
3156	Castanea sativa Mill.	Fagaceae	Fruit	Cooked in sugar
1871	Castanea sativa Mill.	Fagaceae	Fruit	Raw
457	Castanea sativa Mill.	Fagaceae	Fruit	Toasted
457	Castanea sativa Mill.	Fagaceae	Fruit	Toasted
465	Castanea sativa Mill.	Fagaceae	Fruit	Toasted
1253	Castanea sativa Mill.	Fagaceae	Fruit	Toasted
1256	Castanea sativa Mill.	Fagaceae	Fruit	Toasted
1268	Castanea sativa Mill.	Fagaceae	Fruit	Toasted
1269	Castanea sativa Mill.	Fagaceae	Fruit	Toasted
1270	Castanea sativa Mill.	Fagaceae	Fruit	Toasted
1353	Castanea sativa Mill.	Fagaceae	Fruit	Toasted
1354	Castanea sativa Mill.	Fagaceae	Fruit	Toasted
2192	Castanea sativa Mill.	Fagaceae	Fruit	Toasted
2949	Castanea sativa Mill.	Fagaceae	Fruit	Toasted
2973	Castanea sativa Mill.	Fagaceae	Fruit	Toasted
3028	Castanea sativa Mill.	Fagaceae	Fruit	Toasted
364	Castanea sativa Mill.	Fagaceae	Fruit	Unknown
397	Castanea sativa Mill.	Fagaceae	Fruit	Unknown
3153	Castanea sativa Mill.	Fagaceae	Fruit	Unknown
3337	Castanea sativa Mill.	Fagaceae	Fruit	Unknown
3347	Castanea sativa Mill.	Fagaceae	Fruit	Unknown
3602	Castanea sativa Mill.	Fagaceae	Fruit	Unknown
2731	Castanea sativa Mill.	Fagaceae	Fruit	Unknown
2819	Castanea sativa Mill.	Fagaceae	Fruit	Unknown
789	Castanea sativa Mill.	Fagaceae	Seed	Raw
1649	Castanea sativa Mill.	Fagaceae	Seed	Raw
1650	Castanea sativa Mill.	Fagaceae	Seed	Raw
1863	Castanea sativa Mill.	Fagaceae	Seed	Unknown
1875	Castanea sativa Mill.	Fagaceae	Seed	Unknown
1879	Castanea sativa Mill.	Fagaceae	Seed	Unknown
3188	Caucalis platycarpos L.	Apiaceae	Fruit	Toasted
364	Celtis australis L.	Cannabaceae	Fruit	Raw
399	Celtis australis L.	Cannabaceae	Fruit	Raw
424	Celtis australis L.	Cannabaceae	Fruit	Raw
601	Celtis australis L.	Cannabaceae	Fruit	Raw
602	Celtis australis L.	Cannabaceae	Fruit	Raw
635	Celtis australis L.	Cannabaceae	Fruit	Raw
636	Celtis australis L.	Cannabaceae	Fruit	Raw
637	Celtis australis L.	Cannabaceae	Fruit	Raw
641	Celtis australis L.	Cannabaceae	Fruit	Raw
644	Celtis australis L.	Cannabaceae	Fruit	Raw
645	Celtis australis L.	Cannabaceae	Fruit	Raw
649	Celtis australis L.	Cannabaceae	Fruit	Raw
653	Celtis australis L.	Cannabaceae	Fruit	Raw
665	Celtis australis L.	Cannabaceae	Fruit	Raw
679	Celtis australis L.	Cannabaceae	Fruit	Raw
680	Celtis australis L.	Cannabaceae	Fruit	Raw
681	Celtis australis L.	Cannabaceae	Fruit	Raw
684	Celtis australis L.	Cannabaceae	Fruit	Raw
685	Celtis australis L.	Cannabaceae	Fruit	Raw
688	Celtis australis L.	Cannabaceae	Fruit	Raw
689	Celtis australis L.	Cannabaceae	Fruit	Raw
694	Celtis australis L.	Cannabaceae	Fruit	Raw
697	Celtis australis L.	Cannabaceae	Fruit	Raw
1233	Celtis australis L.	Cannabaceae	Fruit	Raw
1240	Celtis australis L.	Cannabaceae	Fruit	Raw
1241	Celtis australis L.	Cannabaceae	Fruit	Raw
1246	Celtis australis L.	Cannabaceae	Fruit	Raw
1250	Celtis australis L.	Cannabaceae	Fruit	Raw
1251	Celtis australis L.	Cannabaceae	Fruit	Raw
1253	Celtis australis L.	Cannabaceae	Fruit	Raw
1266	Celtis australis L.	Cannabaceae	Fruit	Raw
1267	Celtis australis L.	Cannabaceae	Fruit	Raw
1268	Celtis australis L.	Cannabaceae	Fruit	Raw
1269	Celtis australis L.	Cannabaceae	Fruit	Raw
1270	Celtis australis L.	Cannabaceae	Fruit	Raw
1271	Celtis australis L.	Cannabaceae	Fruit	Raw
1567	Celtis australis L.	Cannabaceae	Fruit	Raw
1623	Celtis australis L.	Cannabaceae	Fruit	Raw
1624	Celtis australis L.	Cannabaceae	Fruit	Raw
1650	Celtis australis L.	Cannabaceae	Fruit	Raw
1777	Celtis australis L.	Cannabaceae	Fruit	Raw
1785	Celtis australis L.	Cannabaceae	Fruit	Raw
1787	Celtis australis L.	Cannabaceae	Fruit	Raw
1849	Celtis australis L.	Cannabaceae	Fruit	Raw
2309	Celtis australis L.	Cannabaceae	Fruit	Raw
2310	Celtis australis L.	Cannabaceae	Fruit	Raw
2311	Celtis australis L.	Cannabaceae	Fruit	Raw
2321	Celtis australis L.	Cannabaceae	Fruit	Raw
2323	Celtis australis L.	Cannabaceae	Fruit	Raw
2325	Celtis australis L.	Cannabaceae	Fruit	Raw
2345	Celtis australis L.	Cannabaceae	Fruit	Raw
2346	Celtis australis L.	Cannabaceae	Fruit	Raw
2347	Celtis australis L.	Cannabaceae	Fruit	Raw
2356	Celtis australis L.	Cannabaceae	Fruit	Raw
2357	Celtis australis L.	Cannabaceae	Fruit	Raw
2358	Celtis australis L.	Cannabaceae	Fruit	Raw
2359	Celtis australis L.	Cannabaceae	Fruit	Raw
2360	Celtis australis L.	Cannabaceae	Fruit	Raw
2361	Celtis australis L.	Cannabaceae	Fruit	Raw
2431	Celtis australis L.	Cannabaceae	Fruit	Raw
2432	Celtis australis L.	Cannabaceae	Fruit	Raw
2437	Celtis australis L.	Cannabaceae	Fruit	Raw
2438	Celtis australis L.	Cannabaceae	Fruit	Raw
2440	Celtis australis L.	Cannabaceae	Fruit	Raw
2441	Celtis australis L.	Cannabaceae	Fruit	Raw
2442	Celtis australis L.	Cannabaceae	Fruit	Raw
2445	Celtis australis L.	Cannabaceae	Fruit	Raw
2446	Celtis australis L.	Cannabaceae	Fruit	Raw
2447	Celtis australis L.	Cannabaceae	Fruit	Raw
2448	Celtis australis L.	Cannabaceae	Fruit	Raw
2449	Celtis australis L.	Cannabaceae	Fruit	Raw
2450	Celtis australis L.	Cannabaceae	Fruit	Raw
2453	Celtis australis L.	Cannabaceae	Fruit	Raw
2454	Celtis australis L.	Cannabaceae	Fruit	Raw
2478	Celtis australis L.	Cannabaceae	Fruit	Raw
2525	Celtis australis L.	Cannabaceae	Fruit	Raw
2526	Celtis australis L.	Cannabaceae	Fruit	Raw
2527	Celtis australis L.	Cannabaceae	Fruit	Raw
2539	Celtis australis L.	Cannabaceae	Fruit	Raw
2601	Celtis australis L.	Cannabaceae	Fruit	Raw
2602	Celtis australis L.	Cannabaceae	Fruit	Raw
2670	Celtis australis L.	Cannabaceae	Fruit	Raw
2713	Celtis australis L.	Cannabaceae	Fruit	Raw
2715	Celtis australis L.	Cannabaceae	Fruit	Raw
2716	Celtis australis L.	Cannabaceae	Fruit	Raw
2969	Celtis australis L.	Cannabaceae	Fruit	Raw
2999	Celtis australis L.	Cannabaceae	Fruit	Raw
3000	Celtis australis L.	Cannabaceae	Fruit	Raw
3337	Celtis australis L.	Cannabaceae	Fruit	Raw
185	Celtis australis L.	Cannabaceae	Fruit	Unknown
186	Celtis australis L.	Cannabaceae	Fruit	Unknown
2985	Celtis australis L.	Cannabaceae	Ripe fruit	Raw
2986	Celtis australis L.	Cannabaceae	Ripe fruit	Raw
3046	Celtis australis L.	Cannabaceae	Ripe fruit	Raw
3047	Celtis australis L.	Cannabaceae	Ripe fruit	Raw
3048	Celtis australis L.	Cannabaceae	Ripe fruit	Raw
3093	Celtis australis L.	Cannabaceae	Ripe fruit	Raw
3094	Celtis australis L.	Cannabaceae	Ripe fruit	Raw
3098	Celtis australis L.	Cannabaceae	Ripe fruit	Raw
3131	Celtis australis L.	Cannabaceae	Ripe fruit	Raw
3254	Celtis australis L.	Cannabaceae	Ripe fruit	Raw
3255	Celtis australis L.	Cannabaceae	Ripe fruit	Raw
3273	Celtis australis L.	Cannabaceae	Ripe fruit	Raw
3275	Celtis australis L.	Cannabaceae	Ripe fruit	Raw
3276	Celtis australis L.	Cannabaceae	Ripe fruit	Raw
3277	Celtis australis L.	Cannabaceae	Ripe fruit	Raw
3295	Celtis australis L.	Cannabaceae	Ripe fruit	Raw
3298	Celtis australis L.	Cannabaceae	Ripe fruit	Raw
2887	Centaurea aspera L.	Asteraceae	Aerial part	Boiled in water
472	Centaurea aspera L.	Asteraceae	Aerial part	Unknown
3189	Centaurea aspera L.	Asteraceae	Inflorescence	Boiled in water
3189	Centaurea aspera L.	Asteraceae	Inflorescence	Cooked in oil
3256	Centaurea scabiosa L.	Asteraceae	Aerial part	Raw
2591	Chaerophyllum hirsutum L.	Apiaceae	Leaf	Condiment
3092	Chamaemelum nobile (L.) All.	Asteraceae	Flowering top	Boiled in water
3094	Chamaemelum nobile (L.) All.	Asteraceae	Flowering top	Boiled in water
3095	Chamaemelum nobile (L.) All.	Asteraceae	Flowering top	Boiled in water
3098	Chamaemelum nobile (L.) All.	Asteraceae	Flowering top	Boiled in water
3101	Chamaemelum nobile (L.) All.	Asteraceae	Flowering top	Boiled in water
3092	Chamaemelum nobile (L.) All.	Asteraceae	Flowering top	Condiment
3094	Chamaemelum nobile (L.) All.	Asteraceae	Flowering top	Condiment
3095	Chamaemelum nobile (L.) All.	Asteraceae	Flowering top	Condiment
3098	Chamaemelum nobile (L.) All.	Asteraceae	Flowering top	Condiment
3101	Chamaemelum nobile (L.) All.	Asteraceae	Flowering top	Condiment
320	Chamaerops humilis L.	Arecaceae	Fruit	Raw
322	Chamaerops humilis L.	Arecaceae	Fruit	Raw
336	Chamaerops humilis L.	Arecaceae	Fruit	Raw
354	Chamaerops humilis L.	Arecaceae	Fruit	Raw
664	Chamaerops humilis L.	Arecaceae	Fruit	Raw
665	Chamaerops humilis L.	Arecaceae	Fruit	Raw
667	Chamaerops humilis L.	Arecaceae	Fruit	Raw
669	Chamaerops humilis L.	Arecaceae	Fruit	Raw
734	Chamaerops humilis L.	Arecaceae	Fruit	Raw
744	Chamaerops humilis L.	Arecaceae	Fruit	Raw
601	Chamaerops humilis L.	Arecaceae	Leaf	Raw
733	Chamaerops humilis L.	Arecaceae	Leaf	Raw
737	Chamaerops humilis L.	Arecaceae	Leaf	Raw
724	Chamaerops humilis L.	Arecaceae	Leafstalk	Raw
741	Chamaerops humilis L.	Arecaceae	Leafstalk	Raw
742	Chamaerops humilis L.	Arecaceae	Leafstalk	Raw
743	Chamaerops humilis L.	Arecaceae	Leafstalk	Raw
3206	Chamaerops humilis L.	Arecaceae	Ripe fruit	Raw
408	Chamaerops humilis L.	Arecaceae	Stem	Raw
671	Chamaerops humilis L.	Arecaceae	Stem	Raw
724	Chamaerops humilis L.	Arecaceae	Stem	Raw
735	Chamaerops humilis L.	Arecaceae	Stem	Raw
667	Chamaerops humilis L.	Arecaceae	Unknown	Raw
730	Chamaerops humilis L.	Arecaceae	Unknown	Raw
322	Chamaerops humilis L.	Arecaceae	Young shoot	Raw
326	Chamaerops humilis L.	Arecaceae	Young shoot	Raw
336	Chamaerops humilis L.	Arecaceae	Young shoot	Raw
423	Chamaerops humilis L.	Arecaceae	Young shoot	Raw
601	Chamaerops humilis L.	Arecaceae	Young shoot	Raw
650	Chamaerops humilis L.	Arecaceae	Young shoot	Raw
657	Chamaerops humilis L.	Arecaceae	Young shoot	Raw
3094	Chamaerops humilis L.	Arecaceae	Young shoot	Raw
1324	Chenopodium album L.	Amaranthaceae	Aerial part	Boiled in water
1622	Chenopodium album L.	Amaranthaceae	Aerial part	Boiled in water
3278	Chenopodium album L.	Amaranthaceae	Leaf	Boiled in water
706	Chenopodium ambrosioides L.	Amaranthaceae	Aerial part	Boiled in milk
711	Chenopodium ambrosioides L.	Amaranthaceae	Aerial part	Boiled in milk
712	Chenopodium ambrosioides L.	Amaranthaceae	Aerial part	Boiled in milk
706	Chenopodium ambrosioides L.	Amaranthaceae	Aerial part	Boiled in water
789	Chenopodium ambrosioides L.	Amaranthaceae	Aerial part	Boiled in water
790	Chenopodium ambrosioides L.	Amaranthaceae	Aerial part	Boiled in water
793	Chenopodium ambrosioides L.	Amaranthaceae	Aerial part	Boiled in water
794	Chenopodium ambrosioides L.	Amaranthaceae	Aerial part	Boiled in water
795	Chenopodium ambrosioides L.	Amaranthaceae	Aerial part	Boiled in water
796	Chenopodium ambrosioides L.	Amaranthaceae	Aerial part	Boiled in water
797	Chenopodium ambrosioides L.	Amaranthaceae	Aerial part	Boiled in water
798	Chenopodium ambrosioides L.	Amaranthaceae	Aerial part	Boiled in water
1446	Chenopodium ambrosioides L.	Amaranthaceae	Aerial part	Boiled in water
1860	Chenopodium ambrosioides L.	Amaranthaceae	Leaf	Boiled in water
1446	Chenopodium bonus-henricus L.	Amaranthaceae	Aerial part	Boiled in water
1463	Chenopodium bonus-henricus L.	Amaranthaceae	Aerial part	Boiled in water
1475	Chenopodium bonus-henricus L.	Amaranthaceae	Aerial part	Boiled in water
1321	Chenopodium bonus-henricus L.	Amaranthaceae	Leaf	Boiled in milk
55	Chenopodium bonus-henricus L.	Amaranthaceae	Leaf	Boiled in water
56	Chenopodium bonus-henricus L.	Amaranthaceae	Leaf	Boiled in water
541	Chenopodium bonus-henricus L.	Amaranthaceae	Leaf	Boiled in water
554	Chenopodium bonus-henricus L.	Amaranthaceae	Leaf	Boiled in water
555	Chenopodium bonus-henricus L.	Amaranthaceae	Leaf	Boiled in water
1278	Chenopodium bonus-henricus L.	Amaranthaceae	Leaf	Boiled in water
2521	Chenopodium bonus-henricus L.	Amaranthaceae	Leaf	Boiled in water
1278	Chenopodium bonus-henricus L.	Amaranthaceae	Leaf	Cooked in oil
533	Chenopodium bonus-henricus L.	Amaranthaceae	Leaf	Raw
534	Chenopodium bonus-henricus L.	Amaranthaceae	Leaf	Raw
541	Chenopodium bonus-henricus L.	Amaranthaceae	Leaf	Raw
571	Chenopodium bonus-henricus L.	Amaranthaceae	Leaf	Raw
58	Chenopodium bonus-henricus L.	Amaranthaceae	Leaf	Unknown
2635	Chenopodium bonus-henricus L.	Amaranthaceae	Unknown	Cooked in oil
2507	Chenopodium bonus-henricus L.	Amaranthaceae	Unknown	Unknown
3151	Chenopodium bonus-henricus L.	Amaranthaceae	Young leaf	Raw
3152	Chenopodium bonus-henricus L.	Amaranthaceae	Young leaf	Raw
472	Chondrilla juncea L.	Asteraceae	Aerial part	Raw
444	Chondrilla juncea L.	Asteraceae	Leaf	Condiment
445	Chondrilla juncea L.	Asteraceae	Leaf	Raw
449	Chondrilla juncea L.	Asteraceae	Leaf	Raw
2445	Chondrilla juncea L.	Asteraceae	Leaf	Raw
2446	Chondrilla juncea L.	Asteraceae	Leaf	Raw
2447	Chondrilla juncea L.	Asteraceae	Leaf	Raw
2448	Chondrilla juncea L.	Asteraceae	Leaf	Raw
2449	Chondrilla juncea L.	Asteraceae	Leaf	Raw
2450	Chondrilla juncea L.	Asteraceae	Leaf	Raw
2528	Chondrilla juncea L.	Asteraceae	Leaf	Raw
2910	Chondrilla juncea L.	Asteraceae	Leaf	Raw
2911	Chondrilla juncea L.	Asteraceae	Leaf	Raw
2912	Chondrilla juncea L.	Asteraceae	Leaf	Raw
2913	Chondrilla juncea L.	Asteraceae	Leaf	Raw
2924	Chondrilla juncea L.	Asteraceae	Leaf	Raw
2925	Chondrilla juncea L.	Asteraceae	Leaf	Raw
2985	Chondrilla juncea L.	Asteraceae	Leaf	Raw
2986	Chondrilla juncea L.	Asteraceae	Leaf	Raw
3252	Chondrilla juncea L.	Asteraceae	Leaf	Raw
3253	Chondrilla juncea L.	Asteraceae	Leaf	Raw
3254	Chondrilla juncea L.	Asteraceae	Leaf	Raw
3255	Chondrilla juncea L.	Asteraceae	Leaf	Raw
3256	Chondrilla juncea L.	Asteraceae	Leaf	Raw
3257	Chondrilla juncea L.	Asteraceae	Leaf	Raw
3258	Chondrilla juncea L.	Asteraceae	Leaf	Raw
3259	Chondrilla juncea L.	Asteraceae	Leaf	Raw
3260	Chondrilla juncea L.	Asteraceae	Leaf	Raw
3261	Chondrilla juncea L.	Asteraceae	Leaf	Raw
3262	Chondrilla juncea L.	Asteraceae	Leaf	Raw
3263	Chondrilla juncea L.	Asteraceae	Leaf	Raw
3264	Chondrilla juncea L.	Asteraceae	Leaf	Raw
3265	Chondrilla juncea L.	Asteraceae	Leaf	Raw
3268	Chondrilla juncea L.	Asteraceae	Leaf	Raw
3269	Chondrilla juncea L.	Asteraceae	Leaf	Raw
3271	Chondrilla juncea L.	Asteraceae	Leaf	Raw
3272	Chondrilla juncea L.	Asteraceae	Leaf	Raw
3273	Chondrilla juncea L.	Asteraceae	Leaf	Raw
3283	Chondrilla juncea L.	Asteraceae	Leaf	Raw
3284	Chondrilla juncea L.	Asteraceae	Leaf	Raw
3286	Chondrilla juncea L.	Asteraceae	Leaf	Raw
3290	Chondrilla juncea L.	Asteraceae	Leaf	Raw
3291	Chondrilla juncea L.	Asteraceae	Leaf	Raw
3295	Chondrilla juncea L.	Asteraceae	Leaf	Raw
3300	Chondrilla juncea L.	Asteraceae	Leaf	Raw
3301	Chondrilla juncea L.	Asteraceae	Leaf	Raw
3309	Chondrilla juncea L.	Asteraceae	Leaf	Raw
3310	Chondrilla juncea L.	Asteraceae	Leaf	Raw
3312	Chondrilla juncea L.	Asteraceae	Leaf	Raw
3313	Chondrilla juncea L.	Asteraceae	Leaf	Raw
3314	Chondrilla juncea L.	Asteraceae	Leaf	Raw
3315	Chondrilla juncea L.	Asteraceae	Leaf	Raw
3316	Chondrilla juncea L.	Asteraceae	Leaf	Raw
3350	Chondrilla juncea L.	Asteraceae	Leaf	Raw
1567	Chondrilla juncea L.	Asteraceae	Unknown	Raw
3347	Chondrilla juncea L.	Asteraceae	Unknown	Raw
2973	Chondrilla juncea L.	Asteraceae	Whole plant	Raw
3050	Chondrilla juncea L.	Asteraceae	Young aerial part	Boiled in water
3051	Chondrilla juncea L.	Asteraceae	Young aerial part	Boiled in water
1606	Chondrilla juncea L.	Asteraceae	Young aerial part	Raw
1846	Chondrilla juncea L.	Asteraceae	Young aerial part	Raw
1852	Chondrilla juncea L.	Asteraceae	Young aerial part	Raw
1867	Chondrilla juncea L.	Asteraceae	Young aerial part	Raw
2967	Chondrilla juncea L.	Asteraceae	Young aerial part	Raw
2968	Chondrilla juncea L.	Asteraceae	Young aerial part	Raw
2977	Chondrilla juncea L.	Asteraceae	Young aerial part	Raw
2980	Chondrilla juncea L.	Asteraceae	Young aerial part	Raw
2981	Chondrilla juncea L.	Asteraceae	Young aerial part	Raw
2982	Chondrilla juncea L.	Asteraceae	Young aerial part	Raw
2992	Chondrilla juncea L.	Asteraceae	Young aerial part	Raw
2993	Chondrilla juncea L.	Asteraceae	Young aerial part	Raw
2994	Chondrilla juncea L.	Asteraceae	Young aerial part	Raw
2995	Chondrilla juncea L.	Asteraceae	Young aerial part	Raw
3008	Chondrilla juncea L.	Asteraceae	Young aerial part	Raw
3009	Chondrilla juncea L.	Asteraceae	Young aerial part	Raw
3010	Chondrilla juncea L.	Asteraceae	Young aerial part	Raw
3019	Chondrilla juncea L.	Asteraceae	Young aerial part	Raw
3020	Chondrilla juncea L.	Asteraceae	Young aerial part	Raw
3021	Chondrilla juncea L.	Asteraceae	Young aerial part	Raw
3022	Chondrilla juncea L.	Asteraceae	Young aerial part	Raw
3023	Chondrilla juncea L.	Asteraceae	Young aerial part	Raw
3024	Chondrilla juncea L.	Asteraceae	Young aerial part	Raw
3025	Chondrilla juncea L.	Asteraceae	Young aerial part	Raw
3030	Chondrilla juncea L.	Asteraceae	Young aerial part	Raw
3031	Chondrilla juncea L.	Asteraceae	Young aerial part	Raw
3032	Chondrilla juncea L.	Asteraceae	Young aerial part	Raw
3035	Chondrilla juncea L.	Asteraceae	Young aerial part	Raw
3039	Chondrilla juncea L.	Asteraceae	Young aerial part	Raw
3040	Chondrilla juncea L.	Asteraceae	Young aerial part	Raw
3041	Chondrilla juncea L.	Asteraceae	Young aerial part	Raw
3042	Chondrilla juncea L.	Asteraceae	Young aerial part	Raw
3043	Chondrilla juncea L.	Asteraceae	Young aerial part	Raw
3044	Chondrilla juncea L.	Asteraceae	Young aerial part	Raw
3045	Chondrilla juncea L.	Asteraceae	Young aerial part	Raw
3046	Chondrilla juncea L.	Asteraceae	Young aerial part	Raw
3047	Chondrilla juncea L.	Asteraceae	Young aerial part	Raw
3048	Chondrilla juncea L.	Asteraceae	Young aerial part	Raw
3049	Chondrilla juncea L.	Asteraceae	Young aerial part	Raw
3050	Chondrilla juncea L.	Asteraceae	Young aerial part	Raw
3051	Chondrilla juncea L.	Asteraceae	Young aerial part	Raw
3052	Chondrilla juncea L.	Asteraceae	Young aerial part	Raw
3053	Chondrilla juncea L.	Asteraceae	Young aerial part	Raw
3083	Chondrilla juncea L.	Asteraceae	Young aerial part	Raw
2969	Chondrilla juncea L.	Asteraceae	Young leaf	Boiled in water
2969	Chondrilla juncea L.	Asteraceae	Young leaf	Cooked in oil
1265	Chondrilla juncea L.	Asteraceae	Young leaf	Preserved in vinegar
1218	Chondrilla juncea L.	Asteraceae	Young leaf	Raw
1219	Chondrilla juncea L.	Asteraceae	Young leaf	Raw
1221	Chondrilla juncea L.	Asteraceae	Young leaf	Raw
1222	Chondrilla juncea L.	Asteraceae	Young leaf	Raw
1224	Chondrilla juncea L.	Asteraceae	Young leaf	Raw
1225	Chondrilla juncea L.	Asteraceae	Young leaf	Raw
1229	Chondrilla juncea L.	Asteraceae	Young leaf	Raw
1231	Chondrilla juncea L.	Asteraceae	Young leaf	Raw
1232	Chondrilla juncea L.	Asteraceae	Young leaf	Raw
1233	Chondrilla juncea L.	Asteraceae	Young leaf	Raw
1242	Chondrilla juncea L.	Asteraceae	Young leaf	Raw
1243	Chondrilla juncea L.	Asteraceae	Young leaf	Raw
1244	Chondrilla juncea L.	Asteraceae	Young leaf	Raw
1245	Chondrilla juncea L.	Asteraceae	Young leaf	Raw
1246	Chondrilla juncea L.	Asteraceae	Young leaf	Raw
1247	Chondrilla juncea L.	Asteraceae	Young leaf	Raw
1249	Chondrilla juncea L.	Asteraceae	Young leaf	Raw
1254	Chondrilla juncea L.	Asteraceae	Young leaf	Raw
1256	Chondrilla juncea L.	Asteraceae	Young leaf	Raw
1257	Chondrilla juncea L.	Asteraceae	Young leaf	Raw
1261	Chondrilla juncea L.	Asteraceae	Young leaf	Raw
1263	Chondrilla juncea L.	Asteraceae	Young leaf	Raw
1264	Chondrilla juncea L.	Asteraceae	Young leaf	Raw
1266	Chondrilla juncea L.	Asteraceae	Young leaf	Raw
1268	Chondrilla juncea L.	Asteraceae	Young leaf	Raw
1269	Chondrilla juncea L.	Asteraceae	Young leaf	Raw
1270	Chondrilla juncea L.	Asteraceae	Young leaf	Raw
1271	Chondrilla juncea L.	Asteraceae	Young leaf	Raw
1581	Chondrilla juncea L.	Asteraceae	Young leaf	Raw
1620	Chondrilla juncea L.	Asteraceae	Young leaf	Raw
1631	Chondrilla juncea L.	Asteraceae	Young leaf	Raw
1632	Chondrilla juncea L.	Asteraceae	Young leaf	Raw
1633	Chondrilla juncea L.	Asteraceae	Young leaf	Raw
1634	Chondrilla juncea L.	Asteraceae	Young leaf	Raw
2733	Chondrilla juncea L.	Asteraceae	Young leaf	Raw
2742	Chondrilla juncea L.	Asteraceae	Young leaf	Raw
2743	Chondrilla juncea L.	Asteraceae	Young leaf	Raw
2749	Chondrilla juncea L.	Asteraceae	Young leaf	Raw
2750	Chondrilla juncea L.	Asteraceae	Young leaf	Raw
2751	Chondrilla juncea L.	Asteraceae	Young leaf	Raw
2752	Chondrilla juncea L.	Asteraceae	Young leaf	Raw
2753	Chondrilla juncea L.	Asteraceae	Young leaf	Raw
2758	Chondrilla juncea L.	Asteraceae	Young leaf	Raw
2761	Chondrilla juncea L.	Asteraceae	Young leaf	Raw
2762	Chondrilla juncea L.	Asteraceae	Young leaf	Raw
2763	Chondrilla juncea L.	Asteraceae	Young leaf	Raw
2764	Chondrilla juncea L.	Asteraceae	Young leaf	Raw
2773	Chondrilla juncea L.	Asteraceae	Young leaf	Raw
2777	Chondrilla juncea L.	Asteraceae	Young leaf	Raw
2779	Chondrilla juncea L.	Asteraceae	Young leaf	Raw
2780	Chondrilla juncea L.	Asteraceae	Young leaf	Raw
2781	Chondrilla juncea L.	Asteraceae	Young leaf	Raw
2782	Chondrilla juncea L.	Asteraceae	Young leaf	Raw
2785	Chondrilla juncea L.	Asteraceae	Young leaf	Raw
2786	Chondrilla juncea L.	Asteraceae	Young leaf	Raw
2786	Chondrilla juncea L.	Asteraceae	Young leaf	Raw
2789	Chondrilla juncea L.	Asteraceae	Young leaf	Raw
2791	Chondrilla juncea L.	Asteraceae	Young leaf	Raw
2794	Chondrilla juncea L.	Asteraceae	Young leaf	Raw
2795	Chondrilla juncea L.	Asteraceae	Young leaf	Raw
2798	Chondrilla juncea L.	Asteraceae	Young leaf	Raw
2799	Chondrilla juncea L.	Asteraceae	Young leaf	Raw
2800	Chondrilla juncea L.	Asteraceae	Young leaf	Raw
2801	Chondrilla juncea L.	Asteraceae	Young leaf	Raw
2803	Chondrilla juncea L.	Asteraceae	Young leaf	Raw
2814	Chondrilla juncea L.	Asteraceae	Young leaf	Raw
2815	Chondrilla juncea L.	Asteraceae	Young leaf	Raw
2816	Chondrilla juncea L.	Asteraceae	Young leaf	Raw
2817	Chondrilla juncea L.	Asteraceae	Young leaf	Raw
2831	Chondrilla juncea L.	Asteraceae	Young leaf	Raw
2832	Chondrilla juncea L.	Asteraceae	Young leaf	Raw
2835	Chondrilla juncea L.	Asteraceae	Young leaf	Raw
2836	Chondrilla juncea L.	Asteraceae	Young leaf	Raw
2849	Chondrilla juncea L.	Asteraceae	Young leaf	Raw
2850	Chondrilla juncea L.	Asteraceae	Young leaf	Raw
2851	Chondrilla juncea L.	Asteraceae	Young leaf	Raw
2856	Chondrilla juncea L.	Asteraceae	Young leaf	Raw
2865	Chondrilla juncea L.	Asteraceae	Young leaf	Raw
2869	Chondrilla juncea L.	Asteraceae	Young leaf	Raw
2875	Chondrilla juncea L.	Asteraceae	Young leaf	Raw
2876	Chondrilla juncea L.	Asteraceae	Young leaf	Raw
2878	Chondrilla juncea L.	Asteraceae	Young leaf	Raw
2883	Chondrilla juncea L.	Asteraceae	Young leaf	Raw
2884	Chondrilla juncea L.	Asteraceae	Young leaf	Raw
2921	Chondrilla juncea L.	Asteraceae	Young leaf	Raw
2926	Chondrilla juncea L.	Asteraceae	Young leaf	Raw
2927	Chondrilla juncea L.	Asteraceae	Young leaf	Raw
2940	Chondrilla juncea L.	Asteraceae	Young leaf	Raw
2941	Chondrilla juncea L.	Asteraceae	Young leaf	Raw
2956	Chondrilla juncea L.	Asteraceae	Young leaf	Raw
2957	Chondrilla juncea L.	Asteraceae	Young leaf	Raw
2958	Chondrilla juncea L.	Asteraceae	Young leaf	Raw
2969	Chondrilla juncea L.	Asteraceae	Young leaf	Raw
2978	Chondrilla juncea L.	Asteraceae	Young leaf	Raw
2979	Chondrilla juncea L.	Asteraceae	Young leaf	Raw
2988	Chondrilla juncea L.	Asteraceae	Young leaf	Raw
2996	Chondrilla juncea L.	Asteraceae	Young leaf	Raw
2997	Chondrilla juncea L.	Asteraceae	Young leaf	Raw
2998	Chondrilla juncea L.	Asteraceae	Young leaf	Raw
2999	Chondrilla juncea L.	Asteraceae	Young leaf	Raw
3000	Chondrilla juncea L.	Asteraceae	Young leaf	Raw
3003	Chondrilla juncea L.	Asteraceae	Young leaf	Raw
3004	Chondrilla juncea L.	Asteraceae	Young leaf	Raw
3013	Chondrilla juncea L.	Asteraceae	Young leaf	Raw
3014	Chondrilla juncea L.	Asteraceae	Young leaf	Raw
3015	Chondrilla juncea L.	Asteraceae	Young leaf	Raw
3016	Chondrilla juncea L.	Asteraceae	Young leaf	Raw
3017	Chondrilla juncea L.	Asteraceae	Young leaf	Raw
3018	Chondrilla juncea L.	Asteraceae	Young leaf	Raw
3028	Chondrilla juncea L.	Asteraceae	Young leaf	Raw
2738	Chondrilla juncea L.	Asteraceae	Young leaf	Unknown
2837	Chondrilla juncea L.	Asteraceae	Young leaf	Unknown
2866	Chondrilla juncea L.	Asteraceae	Young leaf	Unknown
2868	Chondrilla juncea L.	Asteraceae	Young leaf	Unknown
2987	Cichorium endivia L. subsp. pumilum (Jacq.) Cout.	Asteraceae	Leaf	Cooked in oil
706	Cichorium endivia L. subsp. pumilum (Jacq.) Cout.	Asteraceae	Leaf	Raw
415	Cichorium intybus L.	Asteraceae	Aerial part	Raw
633	Cichorium intybus L.	Asteraceae	Aerial part	Raw
660	Cichorium intybus L.	Asteraceae	Aerial part	Raw
3168	Cichorium intybus L.	Asteraceae	Aerial part	Raw
647	Cichorium intybus L.	Asteraceae	Aerial part	Unknown
3575	Cichorium intybus L.	Asteraceae	Inflorescence	Boiled in water
3576	Cichorium intybus L.	Asteraceae	Inflorescence	Boiled in water
3577	Cichorium intybus L.	Asteraceae	Inflorescence	Boiled in water
604	Cichorium intybus L.	Asteraceae	Leaf	Boiled in water
621	Cichorium intybus L.	Asteraceae	Leaf	Boiled in water
621	Cichorium intybus L.	Asteraceae	Leaf	Boiled in water
724	Cichorium intybus L.	Asteraceae	Leaf	Boiled in water
725	Cichorium intybus L.	Asteraceae	Leaf	Boiled in water
726	Cichorium intybus L.	Asteraceae	Leaf	Boiled in water
727	Cichorium intybus L.	Asteraceae	Leaf	Boiled in water
730	Cichorium intybus L.	Asteraceae	Leaf	Boiled in water
732	Cichorium intybus L.	Asteraceae	Leaf	Boiled in water
734	Cichorium intybus L.	Asteraceae	Leaf	Boiled in water
735	Cichorium intybus L.	Asteraceae	Leaf	Boiled in water
736	Cichorium intybus L.	Asteraceae	Leaf	Boiled in water
737	Cichorium intybus L.	Asteraceae	Leaf	Boiled in water
738	Cichorium intybus L.	Asteraceae	Leaf	Boiled in water
739	Cichorium intybus L.	Asteraceae	Leaf	Boiled in water
740	Cichorium intybus L.	Asteraceae	Leaf	Boiled in water
741	Cichorium intybus L.	Asteraceae	Leaf	Boiled in water
742	Cichorium intybus L.	Asteraceae	Leaf	Boiled in water
743	Cichorium intybus L.	Asteraceae	Leaf	Boiled in water
744	Cichorium intybus L.	Asteraceae	Leaf	Boiled in water
745	Cichorium intybus L.	Asteraceae	Leaf	Boiled in water
3092	Cichorium intybus L.	Asteraceae	Leaf	Boiled in water
3094	Cichorium intybus L.	Asteraceae	Leaf	Boiled in water
622	Cichorium intybus L.	Asteraceae	Leaf	Boiled in water and oil
675	Cichorium intybus L.	Asteraceae	Leaf	Boiled in water and oil
438	Cichorium intybus L.	Asteraceae	Leaf	Cooked in oil
724	Cichorium intybus L.	Asteraceae	Leaf	Cooked in oil
737	Cichorium intybus L.	Asteraceae	Leaf	Cooked in oil
322	Cichorium intybus L.	Asteraceae	Leaf	Raw
338	Cichorium intybus L.	Asteraceae	Leaf	Raw
357	Cichorium intybus L.	Asteraceae	Leaf	Raw
373	Cichorium intybus L.	Asteraceae	Leaf	Raw
386	Cichorium intybus L.	Asteraceae	Leaf	Raw
399	Cichorium intybus L.	Asteraceae	Leaf	Raw
403	Cichorium intybus L.	Asteraceae	Leaf	Raw
406	Cichorium intybus L.	Asteraceae	Leaf	Raw
407	Cichorium intybus L.	Asteraceae	Leaf	Raw
423	Cichorium intybus L.	Asteraceae	Leaf	Raw
424	Cichorium intybus L.	Asteraceae	Leaf	Raw
425	Cichorium intybus L.	Asteraceae	Leaf	Raw
438	Cichorium intybus L.	Asteraceae	Leaf	Raw
520	Cichorium intybus L.	Asteraceae	Leaf	Raw
521	Cichorium intybus L.	Asteraceae	Leaf	Raw
525	Cichorium intybus L.	Asteraceae	Leaf	Raw
526	Cichorium intybus L.	Asteraceae	Leaf	Raw
527	Cichorium intybus L.	Asteraceae	Leaf	Raw
572	Cichorium intybus L.	Asteraceae	Leaf	Raw
573	Cichorium intybus L.	Asteraceae	Leaf	Raw
595	Cichorium intybus L.	Asteraceae	Leaf	Raw
596	Cichorium intybus L.	Asteraceae	Leaf	Raw
597	Cichorium intybus L.	Asteraceae	Leaf	Raw
603	Cichorium intybus L.	Asteraceae	Leaf	Raw
604	Cichorium intybus L.	Asteraceae	Leaf	Raw
604	Cichorium intybus L.	Asteraceae	Leaf	Raw
606	Cichorium intybus L.	Asteraceae	Leaf	Raw
621	Cichorium intybus L.	Asteraceae	Leaf	Raw
622	Cichorium intybus L.	Asteraceae	Leaf	Raw
627	Cichorium intybus L.	Asteraceae	Leaf	Raw
641	Cichorium intybus L.	Asteraceae	Leaf	Raw
643	Cichorium intybus L.	Asteraceae	Leaf	Raw
648	Cichorium intybus L.	Asteraceae	Leaf	Raw
653	Cichorium intybus L.	Asteraceae	Leaf	Raw
661	Cichorium intybus L.	Asteraceae	Leaf	Raw
662	Cichorium intybus L.	Asteraceae	Leaf	Raw
675	Cichorium intybus L.	Asteraceae	Leaf	Raw
700	Cichorium intybus L.	Asteraceae	Leaf	Raw
701	Cichorium intybus L.	Asteraceae	Leaf	Raw
703	Cichorium intybus L.	Asteraceae	Leaf	Raw
704	Cichorium intybus L.	Asteraceae	Leaf	Raw
720	Cichorium intybus L.	Asteraceae	Leaf	Raw
1649	Cichorium intybus L.	Asteraceae	Leaf	Raw
1650	Cichorium intybus L.	Asteraceae	Leaf	Raw
2437	Cichorium intybus L.	Asteraceae	Leaf	Raw
2438	Cichorium intybus L.	Asteraceae	Leaf	Raw
2543	Cichorium intybus L.	Asteraceae	Leaf	Raw
2544	Cichorium intybus L.	Asteraceae	Leaf	Raw
2924	Cichorium intybus L.	Asteraceae	Leaf	Raw
2925	Cichorium intybus L.	Asteraceae	Leaf	Raw
3092	Cichorium intybus L.	Asteraceae	Leaf	Raw
3094	Cichorium intybus L.	Asteraceae	Leaf	Raw
3278	Cichorium intybus L.	Asteraceae	Leaf	Raw
3297	Cichorium intybus L.	Asteraceae	Leaf	Raw
596	Cichorium intybus L.	Asteraceae	Leaf	Toasted
364	Cichorium intybus L.	Asteraceae	Leaf	Unknown
387	Cichorium intybus L.	Asteraceae	Leaf	Unknown
404	Cichorium intybus L.	Asteraceae	Leaf	Unknown
634	Cichorium intybus L.	Asteraceae	Leaf	Unknown
635	Cichorium intybus L.	Asteraceae	Leaf	Unknown
636	Cichorium intybus L.	Asteraceae	Leaf	Unknown
637	Cichorium intybus L.	Asteraceae	Leaf	Unknown
640	Cichorium intybus L.	Asteraceae	Leaf	Unknown
642	Cichorium intybus L.	Asteraceae	Leaf	Unknown
650	Cichorium intybus L.	Asteraceae	Leaf	Unknown
657	Cichorium intybus L.	Asteraceae	Leaf	Unknown
658	Cichorium intybus L.	Asteraceae	Leaf	Unknown
8	Cichorium intybus L.	Asteraceae	Root	Unknown
8	Cichorium intybus L.	Asteraceae	Root	Unknown
25	Cichorium intybus L.	Asteraceae	Root	Unknown
2970	Cichorium intybus L.	Asteraceae	Root	Unknown
2971	Cichorium intybus L.	Asteraceae	Root	Unknown
2972	Cichorium intybus L.	Asteraceae	Root	Unknown
423	Cichorium intybus L.	Asteraceae	Seed	Boiled in water
604	Cichorium intybus L.	Asteraceae	Seed	Boiled in water
414	Cichorium intybus L.	Asteraceae	Unknown	Boiled in water
397	Cichorium intybus L.	Asteraceae	Unknown	Raw
402	Cichorium intybus L.	Asteraceae	Unknown	Raw
413	Cichorium intybus L.	Asteraceae	Unknown	Raw
618	Cichorium intybus L.	Asteraceae	Unknown	Raw
630	Cichorium intybus L.	Asteraceae	Unknown	Raw
649	Cichorium intybus L.	Asteraceae	Unknown	Raw
667	Cichorium intybus L.	Asteraceae	Unknown	Raw
673	Cichorium intybus L.	Asteraceae	Unknown	Raw
315	Cichorium intybus L.	Asteraceae	Unknown	Unknown
3337	Cichorium intybus L.	Asteraceae	Unknown	Unknown
3338	Cichorium intybus L.	Asteraceae	Unknown	Unknown
379	Cichorium intybus L.	Asteraceae	Young aerial part	Boiled in water and oil
307	Cichorium intybus L.	Asteraceae	Young aerial part	Raw
329	Cichorium intybus L.	Asteraceae	Young aerial part	Raw
379	Cichorium intybus L.	Asteraceae	Young aerial part	Raw
408	Cichorium intybus L.	Asteraceae	Young aerial part	Raw
2887	Cichorium intybus L.	Asteraceae	Young aerial part	Raw
2970	Cichorium intybus L.	Asteraceae	Young aerial part	Raw
2971	Cichorium intybus L.	Asteraceae	Young aerial part	Raw
2972	Cichorium intybus L.	Asteraceae	Young aerial part	Raw
3054	Cichorium intybus L.	Asteraceae	Young aerial part	Raw
3055	Cichorium intybus L.	Asteraceae	Young aerial part	Raw
1218	Cichorium intybus L.	Asteraceae	Young leaf	Raw
1219	Cichorium intybus L.	Asteraceae	Young leaf	Raw
1220	Cichorium intybus L.	Asteraceae	Young leaf	Raw
1242	Cichorium intybus L.	Asteraceae	Young leaf	Raw
1243	Cichorium intybus L.	Asteraceae	Young leaf	Raw
1259	Cichorium intybus L.	Asteraceae	Young leaf	Raw
1568	Cichorium intybus L.	Asteraceae	Young leaf	Raw
1909	Cichorium intybus L.	Asteraceae	Young leaf	Raw
1910	Cichorium intybus L.	Asteraceae	Young leaf	Raw
3023	Cichorium intybus L.	Asteraceae	Young leaf	Raw
3027	Cichorium intybus L.	Asteraceae	Young leaf	Raw
2919	Cirsium arvense (L.) Scop.	Asteraceae	Aerial part	Boiled in water
2920	Cirsium arvense (L.) Scop.	Asteraceae	Aerial part	Boiled in water
2988	Cirsium echinatum (Desf.) DC. in Lam. et DC.	Asteraceae	Flower	Curd
70	Clematis vitalba L.	Ranunculaceae	Fruit	Unknown
71	Clematis vitalba L.	Ranunculaceae	Fruit	Unknown
2989	Conopodium majus (Gouan) Loret in Loret et Barr.	Apiaceae	Root	Raw
1324	Convolvulus arvensis L.	Convolvulaceae	Aerial part	Raw
2170	Convolvulus arvensis L.	Convolvulaceae	Flower	Raw
2171	Convolvulus arvensis L.	Convolvulaceae	Flower	Raw
595	Convolvulus arvensis L.	Convolvulaceae	Leaf	Raw
3153	Convolvulus sp.	Convolvulaceae	Leaf	Raw
604	Coriandrum sativum L.	Apiaceae	Fruit	Condiment
415	Coriandrum sativum L.	Apiaceae	Leaf	Condiment
415	Coriandrum sativum L.	Apiaceae	Leaf	Condiment
415	Coriandrum sativum L.	Apiaceae	Leaf	Condiment
415	Coriandrum sativum L.	Apiaceae	Leaf	Condiment
2163	Coriandrum sativum L.	Apiaceae	Leaf	Raw
1789	Coriandrum sativum L.	Apiaceae	Unknown	Condiment
1867	Coriandrum sativum L.	Apiaceae	Unknown	Condiment
3575	Coriaria myrtifolia L.	Coriariaceae	Fruit	Raw
3576	Coriaria myrtifolia L.	Coriariaceae	Fruit	Raw
3577	Coriaria myrtifolia L.	Coriariaceae	Fruit	Raw
481	Coronilla minima L.	Fabaceae	Stem	Unknown
2607	Corylus avellana L.	Betulaceae	Aerial part	Raw
3311	Corylus avellana L.	Betulaceae	Dried fruit	Air dried
2988	Corylus avellana L.	Betulaceae	Dried fruit	Raw
3168	Corylus avellana L.	Betulaceae	Dried fruit	Unknown
3347	Corylus avellana L.	Betulaceae	Fruit	Air dried
3565	Corylus avellana L.	Betulaceae	Fruit	Air dried
2969	Corylus avellana L.	Betulaceae	Fruit	Cooked in sugar
680	Corylus avellana L.	Betulaceae	Fruit	Raw
1211	Corylus avellana L.	Betulaceae	Fruit	Raw
1212	Corylus avellana L.	Betulaceae	Fruit	Raw
1225	Corylus avellana L.	Betulaceae	Fruit	Raw
1242	Corylus avellana L.	Betulaceae	Fruit	Raw
1256	Corylus avellana L.	Betulaceae	Fruit	Raw
3347	Corylus avellana L.	Betulaceae	Fruit	Raw
564	Corylus avellana L.	Betulaceae	Fruit	Toasted
567	Corylus avellana L.	Betulaceae	Fruit	Toasted
1211	Corylus avellana L.	Betulaceae	Fruit	Toasted
1212	Corylus avellana L.	Betulaceae	Fruit	Toasted
684	Corylus avellana L.	Betulaceae	Kernel	Toasted
689	Corylus avellana L.	Betulaceae	Kernel	Toasted
690	Corylus avellana L.	Betulaceae	Kernel	Toasted
2978	Corylus avellana L.	Betulaceae	Ripe fruit	Boiled in water
2979	Corylus avellana L.	Betulaceae	Ripe fruit	Boiled in water
3257	Corylus avellana L.	Betulaceae	Seed	Air dried
3258	Corylus avellana L.	Betulaceae	Seed	Air dried
3259	Corylus avellana L.	Betulaceae	Seed	Air dried
3260	Corylus avellana L.	Betulaceae	Seed	Air dried
3263	Corylus avellana L.	Betulaceae	Seed	Air dried
3263	Corylus avellana L.	Betulaceae	Seed	Air dried
3264	Corylus avellana L.	Betulaceae	Seed	Air dried
3265	Corylus avellana L.	Betulaceae	Seed	Air dried
3265	Corylus avellana L.	Betulaceae	Seed	Air dried
3266	Corylus avellana L.	Betulaceae	Seed	Air dried
3267	Corylus avellana L.	Betulaceae	Seed	Air dried
3270	Corylus avellana L.	Betulaceae	Seed	Air dried
3274	Corylus avellana L.	Betulaceae	Seed	Air dried
3283	Corylus avellana L.	Betulaceae	Seed	Air dried
3286	Corylus avellana L.	Betulaceae	Seed	Air dried
3286	Corylus avellana L.	Betulaceae	Seed	Air dried
3286	Corylus avellana L.	Betulaceae	Seed	Air dried
3292	Corylus avellana L.	Betulaceae	Seed	Air dried
3295	Corylus avellana L.	Betulaceae	Seed	Air dried
3302	Corylus avellana L.	Betulaceae	Seed	Air dried
3317	Corylus avellana L.	Betulaceae	Seed	Air dried
1649	Corylus avellana L.	Betulaceae	Seed	Raw
1650	Corylus avellana L.	Betulaceae	Seed	Raw
1237	Crataegus monogyna Jacq.	Rosaceae	Flower	Cooked in oil
364	Crataegus monogyna Jacq.	Rosaceae	Fruit	Raw
675	Crataegus monogyna Jacq.	Rosaceae	Fruit	Raw
685	Crataegus monogyna Jacq.	Rosaceae	Fruit	Raw
686	Crataegus monogyna Jacq.	Rosaceae	Fruit	Raw
687	Crataegus monogyna Jacq.	Rosaceae	Fruit	Raw
688	Crataegus monogyna Jacq.	Rosaceae	Fruit	Raw
694	Crataegus monogyna Jacq.	Rosaceae	Fruit	Raw
695	Crataegus monogyna Jacq.	Rosaceae	Fruit	Raw
698	Crataegus monogyna Jacq.	Rosaceae	Fruit	Raw
1623	Crataegus monogyna Jacq.	Rosaceae	Fruit	Raw
1776	Crataegus monogyna Jacq.	Rosaceae	Fruit	Raw
1790	Crataegus monogyna Jacq.	Rosaceae	Fruit	Raw
2310	Crataegus monogyna Jacq.	Rosaceae	Fruit	Raw
2311	Crataegus monogyna Jacq.	Rosaceae	Fruit	Raw
2312	Crataegus monogyna Jacq.	Rosaceae	Fruit	Raw
2321	Crataegus monogyna Jacq.	Rosaceae	Fruit	Raw
2352	Crataegus monogyna Jacq.	Rosaceae	Fruit	Raw
2431	Crataegus monogyna Jacq.	Rosaceae	Fruit	Raw
2436	Crataegus monogyna Jacq.	Rosaceae	Fruit	Raw
2453	Crataegus monogyna Jacq.	Rosaceae	Fruit	Raw
2478	Crataegus monogyna Jacq.	Rosaceae	Fruit	Raw
2525	Crataegus monogyna Jacq.	Rosaceae	Fruit	Raw
2526	Crataegus monogyna Jacq.	Rosaceae	Fruit	Raw
2527	Crataegus monogyna Jacq.	Rosaceae	Fruit	Raw
2530	Crataegus monogyna Jacq.	Rosaceae	Fruit	Raw
2531	Crataegus monogyna Jacq.	Rosaceae	Fruit	Raw
2532	Crataegus monogyna Jacq.	Rosaceae	Fruit	Raw
2533	Crataegus monogyna Jacq.	Rosaceae	Fruit	Raw
2534	Crataegus monogyna Jacq.	Rosaceae	Fruit	Raw
2535	Crataegus monogyna Jacq.	Rosaceae	Fruit	Raw
2536	Crataegus monogyna Jacq.	Rosaceae	Fruit	Raw
2557	Crataegus monogyna Jacq.	Rosaceae	Fruit	Raw
2558	Crataegus monogyna Jacq.	Rosaceae	Fruit	Raw
532	Crataegus monogyna Jacq.	Rosaceae	Fruit	Raw
61	Crataegus monogyna Jacq.	Rosaceae	Fruit	Unknown
158	Crataegus monogyna Jacq.	Rosaceae	Fruit	Unknown
159	Crataegus monogyna Jacq.	Rosaceae	Fruit	Unknown
187	Crataegus monogyna Jacq.	Rosaceae	Fruit	Unknown
188	Crataegus monogyna Jacq.	Rosaceae	Fruit	Unknown
189	Crataegus monogyna Jacq.	Rosaceae	Fruit	Unknown
190	Crataegus monogyna Jacq.	Rosaceae	Fruit	Unknown
193	Crataegus monogyna Jacq.	Rosaceae	Fruit	Unknown
194	Crataegus monogyna Jacq.	Rosaceae	Fruit	Unknown
203	Crataegus monogyna Jacq.	Rosaceae	Fruit	Unknown
204	Crataegus monogyna Jacq.	Rosaceae	Fruit	Unknown
206	Crataegus monogyna Jacq.	Rosaceae	Fruit	Unknown
207	Crataegus monogyna Jacq.	Rosaceae	Fruit	Unknown
210	Crataegus monogyna Jacq.	Rosaceae	Fruit	Unknown
211	Crataegus monogyna Jacq.	Rosaceae	Fruit	Unknown
234	Crataegus monogyna Jacq.	Rosaceae	Fruit	Unknown
235	Crataegus monogyna Jacq.	Rosaceae	Fruit	Unknown
260	Crataegus monogyna Jacq.	Rosaceae	Fruit	Unknown
261	Crataegus monogyna Jacq.	Rosaceae	Fruit	Unknown
262	Crataegus monogyna Jacq.	Rosaceae	Fruit	Unknown
270	Crataegus monogyna Jacq.	Rosaceae	Fruit	Unknown
286	Crataegus monogyna Jacq.	Rosaceae	Fruit	Unknown
287	Crataegus monogyna Jacq.	Rosaceae	Fruit	Unknown
2814	Crataegus monogyna Jacq.	Rosaceae	Fruit	Unknown
2815	Crataegus monogyna Jacq.	Rosaceae	Fruit	Unknown
61	Crataegus monogyna Jacq.	Rosaceae	Unknown	Unknown
72	Crataegus monogyna Jacq.	Rosaceae	Unknown	Unknown
73	Crataegus monogyna Jacq.	Rosaceae	Unknown	Unknown
158	Crataegus monogyna Jacq.	Rosaceae	Unknown	Unknown
159	Crataegus monogyna Jacq.	Rosaceae	Unknown	Unknown
166	Crataegus monogyna Jacq.	Rosaceae	Unknown	Unknown
167	Crataegus monogyna Jacq.	Rosaceae	Unknown	Unknown
187	Crataegus monogyna Jacq.	Rosaceae	Unknown	Unknown
188	Crataegus monogyna Jacq.	Rosaceae	Unknown	Unknown
189	Crataegus monogyna Jacq.	Rosaceae	Unknown	Unknown
190	Crataegus monogyna Jacq.	Rosaceae	Unknown	Unknown
193	Crataegus monogyna Jacq.	Rosaceae	Unknown	Unknown
194	Crataegus monogyna Jacq.	Rosaceae	Unknown	Unknown
203	Crataegus monogyna Jacq.	Rosaceae	Unknown	Unknown
204	Crataegus monogyna Jacq.	Rosaceae	Unknown	Unknown
206	Crataegus monogyna Jacq.	Rosaceae	Unknown	Unknown
207	Crataegus monogyna Jacq.	Rosaceae	Unknown	Unknown
210	Crataegus monogyna Jacq.	Rosaceae	Unknown	Unknown
211	Crataegus monogyna Jacq.	Rosaceae	Unknown	Unknown
222	Crataegus monogyna Jacq.	Rosaceae	Unknown	Unknown
234	Crataegus monogyna Jacq.	Rosaceae	Unknown	Unknown
235	Crataegus monogyna Jacq.	Rosaceae	Unknown	Unknown
245	Crataegus monogyna Jacq.	Rosaceae	Unknown	Unknown
246	Crataegus monogyna Jacq.	Rosaceae	Unknown	Unknown
247	Crataegus monogyna Jacq.	Rosaceae	Unknown	Unknown
260	Crataegus monogyna Jacq.	Rosaceae	Unknown	Unknown
261	Crataegus monogyna Jacq.	Rosaceae	Unknown	Unknown
262	Crataegus monogyna Jacq.	Rosaceae	Unknown	Unknown
270	Crataegus monogyna Jacq.	Rosaceae	Unknown	Unknown
286	Crataegus monogyna Jacq.	Rosaceae	Unknown	Unknown
287	Crataegus monogyna Jacq.	Rosaceae	Unknown	Unknown
413	Crepis vesicaria L.	Asteraceae	Leaf	Raw
511	Crepis vesicaria L.	Asteraceae	Leaf	Raw
512	Crepis vesicaria L.	Asteraceae	Leaf	Raw
513	Crepis vesicaria L.	Asteraceae	Leaf	Raw
514	Crepis vesicaria L.	Asteraceae	Leaf	Raw
528	Crepis vesicaria L.	Asteraceae	Leaf	Raw
529	Crepis vesicaria L.	Asteraceae	Leaf	Raw
530	Crepis vesicaria L.	Asteraceae	Leaf	Raw
531	Crepis vesicaria L.	Asteraceae	Leaf	Raw
554	Crepis vesicaria L.	Asteraceae	Leaf	Raw
555	Crepis vesicaria L.	Asteraceae	Leaf	Raw
559	Crepis vesicaria L.	Asteraceae	Leaf	Raw
574	Crepis vesicaria L.	Asteraceae	Leaf	Raw
575	Crepis vesicaria L.	Asteraceae	Leaf	Raw
576	Crepis vesicaria L.	Asteraceae	Leaf	Raw
577	Crepis vesicaria L.	Asteraceae	Leaf	Raw
583	Crepis vesicaria L.	Asteraceae	Leaf	Raw
584	Crepis vesicaria L.	Asteraceae	Leaf	Raw
585	Crepis vesicaria L.	Asteraceae	Leaf	Raw
748	Crepis vesicaria L.	Asteraceae	Leaf	Raw
749	Crepis vesicaria L.	Asteraceae	Leaf	Raw
2980	Crepis vesicaria L.	Asteraceae	Young leaf	Raw
399	Crithmum maritimum L.	Apiaceae	Aerial part	Preserved in salt
399	Crithmum maritimum L.	Apiaceae	Aerial part	Preserved in vinegar
665	Crithmum maritimum L.	Apiaceae	Aerial part	Preserved in vinegar
669	Crithmum maritimum L.	Apiaceae	Aerial part	Preserved in vinegar
670	Crithmum maritimum L.	Apiaceae	Aerial part	Preserved in vinegar
612	Crithmum maritimum L.	Apiaceae	Aerial part	Raw
630	Crithmum maritimum L.	Apiaceae	Aerial part	Unknown
604	Crithmum maritimum L.	Apiaceae	Leaf	Preserved in vinegar
3308	Crithmum maritimum L.	Apiaceae	Leaf	Raw
2968	Crithmum maritimum L.	Apiaceae	Stem	Preserved in vinegar
671	Crithmum maritimum L.	Apiaceae	Unknown	Preserved in vinegar
675	Crithmum maritimum L.	Apiaceae	Young aerial part	Preserved in brine
675	Crithmum maritimum L.	Apiaceae	Young aerial part	Preserved in brine
305	Crithmum maritimum L.	Apiaceae	Young aerial part	Preserved in vinegar
321	Crithmum maritimum L.	Apiaceae	Young aerial part	Preserved in vinegar
322	Crithmum maritimum L.	Apiaceae	Young aerial part	Preserved in vinegar
323	Crithmum maritimum L.	Apiaceae	Young aerial part	Preserved in vinegar
336	Crithmum maritimum L.	Apiaceae	Young aerial part	Preserved in vinegar
370	Crithmum maritimum L.	Apiaceae	Young aerial part	Preserved in vinegar
386	Crithmum maritimum L.	Apiaceae	Young aerial part	Preserved in vinegar
422	Crithmum maritimum L.	Apiaceae	Young aerial part	Preserved in vinegar
596	Crithmum maritimum L.	Apiaceae	Young aerial part	Preserved in vinegar
603	Crithmum maritimum L.	Apiaceae	Young aerial part	Preserved in vinegar
616	Crithmum maritimum L.	Apiaceae	Young aerial part	Preserved in vinegar
635	Crithmum maritimum L.	Apiaceae	Young aerial part	Preserved in vinegar
650	Crithmum maritimum L.	Apiaceae	Young aerial part	Preserved in vinegar
654	Crithmum maritimum L.	Apiaceae	Young aerial part	Preserved in vinegar
655	Crithmum maritimum L.	Apiaceae	Young aerial part	Preserved in vinegar
668	Crithmum maritimum L.	Apiaceae	Young aerial part	Preserved in vinegar
700	Crithmum maritimum L.	Apiaceae	Young aerial part	Preserved in vinegar
701	Crithmum maritimum L.	Apiaceae	Young aerial part	Preserved in vinegar
704	Crithmum maritimum L.	Apiaceae	Young aerial part	Preserved in vinegar
3007	Crithmum maritimum L.	Apiaceae	Young leaf	Raw
1456	Cynara cardunculus L.	Asteraceae	Aerial part	Curd
7	Cynara cardunculus L.	Asteraceae	Flower	Curd
14	Cynara cardunculus L.	Asteraceae	Flower	Curd
17	Cynara cardunculus L.	Asteraceae	Flower	Curd
271	Cynara cardunculus L.	Asteraceae	Flower	Curd
272	Cynara cardunculus L.	Asteraceae	Flower	Curd
322	Cynara cardunculus L.	Asteraceae	Flower	Curd
323	Cynara cardunculus L.	Asteraceae	Flower	Curd
343	Cynara cardunculus L.	Asteraceae	Flower	Curd
352	Cynara cardunculus L.	Asteraceae	Flower	Curd
365	Cynara cardunculus L.	Asteraceae	Flower	Curd
372	Cynara cardunculus L.	Asteraceae	Flower	Curd
380	Cynara cardunculus L.	Asteraceae	Flower	Curd
399	Cynara cardunculus L.	Asteraceae	Flower	Curd
413	Cynara cardunculus L.	Asteraceae	Flower	Curd
414	Cynara cardunculus L.	Asteraceae	Flower	Curd
416	Cynara cardunculus L.	Asteraceae	Flower	Curd
432	Cynara cardunculus L.	Asteraceae	Flower	Curd
447	Cynara cardunculus L.	Asteraceae	Flower	Curd
505	Cynara cardunculus L.	Asteraceae	Flower	Curd
506	Cynara cardunculus L.	Asteraceae	Flower	Curd
515	Cynara cardunculus L.	Asteraceae	Flower	Curd
516	Cynara cardunculus L.	Asteraceae	Flower	Curd
524	Cynara cardunculus L.	Asteraceae	Flower	Curd
525	Cynara cardunculus L.	Asteraceae	Flower	Curd
526	Cynara cardunculus L.	Asteraceae	Flower	Curd
527	Cynara cardunculus L.	Asteraceae	Flower	Curd
535	Cynara cardunculus L.	Asteraceae	Flower	Curd
541	Cynara cardunculus L.	Asteraceae	Flower	Curd
556	Cynara cardunculus L.	Asteraceae	Flower	Curd
557	Cynara cardunculus L.	Asteraceae	Flower	Curd
558	Cynara cardunculus L.	Asteraceae	Flower	Curd
560	Cynara cardunculus L.	Asteraceae	Flower	Curd
561	Cynara cardunculus L.	Asteraceae	Flower	Curd
562	Cynara cardunculus L.	Asteraceae	Flower	Curd
563	Cynara cardunculus L.	Asteraceae	Flower	Curd
564	Cynara cardunculus L.	Asteraceae	Flower	Curd
565	Cynara cardunculus L.	Asteraceae	Flower	Curd
566	Cynara cardunculus L.	Asteraceae	Flower	Curd
568	Cynara cardunculus L.	Asteraceae	Flower	Curd
569	Cynara cardunculus L.	Asteraceae	Flower	Curd
570	Cynara cardunculus L.	Asteraceae	Flower	Curd
571	Cynara cardunculus L.	Asteraceae	Flower	Curd
572	Cynara cardunculus L.	Asteraceae	Flower	Curd
573	Cynara cardunculus L.	Asteraceae	Flower	Curd
574	Cynara cardunculus L.	Asteraceae	Flower	Curd
575	Cynara cardunculus L.	Asteraceae	Flower	Curd
576	Cynara cardunculus L.	Asteraceae	Flower	Curd
577	Cynara cardunculus L.	Asteraceae	Flower	Curd
578	Cynara cardunculus L.	Asteraceae	Flower	Curd
579	Cynara cardunculus L.	Asteraceae	Flower	Curd
583	Cynara cardunculus L.	Asteraceae	Flower	Curd
584	Cynara cardunculus L.	Asteraceae	Flower	Curd
585	Cynara cardunculus L.	Asteraceae	Flower	Curd
586	Cynara cardunculus L.	Asteraceae	Flower	Curd
587	Cynara cardunculus L.	Asteraceae	Flower	Curd
589	Cynara cardunculus L.	Asteraceae	Flower	Curd
594	Cynara cardunculus L.	Asteraceae	Flower	Curd
607	Cynara cardunculus L.	Asteraceae	Flower	Curd
609	Cynara cardunculus L.	Asteraceae	Flower	Curd
615	Cynara cardunculus L.	Asteraceae	Flower	Curd
619	Cynara cardunculus L.	Asteraceae	Flower	Curd
630	Cynara cardunculus L.	Asteraceae	Flower	Curd
641	Cynara cardunculus L.	Asteraceae	Flower	Curd
653	Cynara cardunculus L.	Asteraceae	Flower	Curd
669	Cynara cardunculus L.	Asteraceae	Flower	Curd
669	Cynara cardunculus L.	Asteraceae	Flower	Curd
670	Cynara cardunculus L.	Asteraceae	Flower	Curd
671	Cynara cardunculus L.	Asteraceae	Flower	Curd
671	Cynara cardunculus L.	Asteraceae	Flower	Curd
695	Cynara cardunculus L.	Asteraceae	Flower	Curd
696	Cynara cardunculus L.	Asteraceae	Flower	Curd
747	Cynara cardunculus L.	Asteraceae	Flower	Curd
790	Cynara cardunculus L.	Asteraceae	Flower	Curd
791	Cynara cardunculus L.	Asteraceae	Flower	Curd
793	Cynara cardunculus L.	Asteraceae	Flower	Curd
797	Cynara cardunculus L.	Asteraceae	Flower	Curd
1215	Cynara cardunculus L.	Asteraceae	Flower	Curd
1221	Cynara cardunculus L.	Asteraceae	Flower	Curd
1222	Cynara cardunculus L.	Asteraceae	Flower	Curd
1225	Cynara cardunculus L.	Asteraceae	Flower	Curd
1231	Cynara cardunculus L.	Asteraceae	Flower	Curd
1233	Cynara cardunculus L.	Asteraceae	Flower	Curd
1238	Cynara cardunculus L.	Asteraceae	Flower	Curd
1239	Cynara cardunculus L.	Asteraceae	Flower	Curd
1242	Cynara cardunculus L.	Asteraceae	Flower	Curd
1243	Cynara cardunculus L.	Asteraceae	Flower	Curd
1247	Cynara cardunculus L.	Asteraceae	Flower	Curd
1252	Cynara cardunculus L.	Asteraceae	Flower	Curd
1255	Cynara cardunculus L.	Asteraceae	Flower	Curd
1256	Cynara cardunculus L.	Asteraceae	Flower	Curd
1257	Cynara cardunculus L.	Asteraceae	Flower	Curd
1259	Cynara cardunculus L.	Asteraceae	Flower	Curd
1260	Cynara cardunculus L.	Asteraceae	Flower	Curd
1264	Cynara cardunculus L.	Asteraceae	Flower	Curd
1268	Cynara cardunculus L.	Asteraceae	Flower	Curd
1296	Cynara cardunculus L.	Asteraceae	Flower	Curd
1297	Cynara cardunculus L.	Asteraceae	Flower	Curd
1300	Cynara cardunculus L.	Asteraceae	Flower	Curd
1301	Cynara cardunculus L.	Asteraceae	Flower	Curd
1307	Cynara cardunculus L.	Asteraceae	Flower	Curd
1308	Cynara cardunculus L.	Asteraceae	Flower	Curd
1309	Cynara cardunculus L.	Asteraceae	Flower	Curd
1311	Cynara cardunculus L.	Asteraceae	Flower	Curd
1312	Cynara cardunculus L.	Asteraceae	Flower	Curd
1314	Cynara cardunculus L.	Asteraceae	Flower	Curd
1318	Cynara cardunculus L.	Asteraceae	Flower	Curd
1324	Cynara cardunculus L.	Asteraceae	Flower	Curd
1336	Cynara cardunculus L.	Asteraceae	Flower	Curd
1337	Cynara cardunculus L.	Asteraceae	Flower	Curd
1338	Cynara cardunculus L.	Asteraceae	Flower	Curd
1345	Cynara cardunculus L.	Asteraceae	Flower	Curd
1346	Cynara cardunculus L.	Asteraceae	Flower	Curd
1347	Cynara cardunculus L.	Asteraceae	Flower	Curd
1348	Cynara cardunculus L.	Asteraceae	Flower	Curd
1349	Cynara cardunculus L.	Asteraceae	Flower	Curd
1385	Cynara cardunculus L.	Asteraceae	Flower	Curd
1386	Cynara cardunculus L.	Asteraceae	Flower	Curd
1510	Cynara cardunculus L.	Asteraceae	Flower	Curd
1654	Cynara cardunculus L.	Asteraceae	Flower	Curd
1655	Cynara cardunculus L.	Asteraceae	Flower	Curd
1875	Cynara cardunculus L.	Asteraceae	Flower	Curd
2423	Cynara cardunculus L.	Asteraceae	Flower	Curd
2424	Cynara cardunculus L.	Asteraceae	Flower	Curd
2676	Cynara cardunculus L.	Asteraceae	Flower	Curd
2738	Cynara cardunculus L.	Asteraceae	Flower	Curd
2744	Cynara cardunculus L.	Asteraceae	Flower	Curd
2745	Cynara cardunculus L.	Asteraceae	Flower	Curd
2747	Cynara cardunculus L.	Asteraceae	Flower	Curd
2748	Cynara cardunculus L.	Asteraceae	Flower	Curd
2758	Cynara cardunculus L.	Asteraceae	Flower	Curd
2761	Cynara cardunculus L.	Asteraceae	Flower	Curd
2762	Cynara cardunculus L.	Asteraceae	Flower	Curd
2763	Cynara cardunculus L.	Asteraceae	Flower	Curd
2764	Cynara cardunculus L.	Asteraceae	Flower	Curd
2765	Cynara cardunculus L.	Asteraceae	Flower	Curd
2777	Cynara cardunculus L.	Asteraceae	Flower	Curd
2789	Cynara cardunculus L.	Asteraceae	Flower	Curd
2819	Cynara cardunculus L.	Asteraceae	Flower	Curd
2837	Cynara cardunculus L.	Asteraceae	Flower	Curd
2839	Cynara cardunculus L.	Asteraceae	Flower	Curd
2840	Cynara cardunculus L.	Asteraceae	Flower	Curd
2848	Cynara cardunculus L.	Asteraceae	Flower	Curd
2849	Cynara cardunculus L.	Asteraceae	Flower	Curd
2850	Cynara cardunculus L.	Asteraceae	Flower	Curd
2851	Cynara cardunculus L.	Asteraceae	Flower	Curd
2855	Cynara cardunculus L.	Asteraceae	Flower	Curd
2856	Cynara cardunculus L.	Asteraceae	Flower	Curd
2896	Cynara cardunculus L.	Asteraceae	Flower	Curd
2910	Cynara cardunculus L.	Asteraceae	Flower	Curd
2911	Cynara cardunculus L.	Asteraceae	Flower	Curd
2912	Cynara cardunculus L.	Asteraceae	Flower	Curd
2913	Cynara cardunculus L.	Asteraceae	Flower	Curd
2922	Cynara cardunculus L.	Asteraceae	Flower	Curd
2923	Cynara cardunculus L.	Asteraceae	Flower	Curd
2944	Cynara cardunculus L.	Asteraceae	Flower	Curd
2955	Cynara cardunculus L.	Asteraceae	Flower	Curd
2973	Cynara cardunculus L.	Asteraceae	Flower	Curd
2983	Cynara cardunculus L.	Asteraceae	Flower	Curd
2984	Cynara cardunculus L.	Asteraceae	Flower	Curd
2987	Cynara cardunculus L.	Asteraceae	Flower	Curd
2988	Cynara cardunculus L.	Asteraceae	Flower	Curd
2993	Cynara cardunculus L.	Asteraceae	Flower	Curd
2994	Cynara cardunculus L.	Asteraceae	Flower	Curd
2995	Cynara cardunculus L.	Asteraceae	Flower	Curd
3007	Cynara cardunculus L.	Asteraceae	Flower	Curd
3011	Cynara cardunculus L.	Asteraceae	Flower	Curd
3012	Cynara cardunculus L.	Asteraceae	Flower	Curd
3019	Cynara cardunculus L.	Asteraceae	Flower	Curd
3020	Cynara cardunculus L.	Asteraceae	Flower	Curd
3035	Cynara cardunculus L.	Asteraceae	Flower	Curd
3064	Cynara cardunculus L.	Asteraceae	Flower	Curd
3168	Cynara cardunculus L.	Asteraceae	Flower	Curd
3188	Cynara cardunculus L.	Asteraceae	Flower	Curd
3193	Cynara cardunculus L.	Asteraceae	Flower	Curd
3206	Cynara cardunculus L.	Asteraceae	Flower	Curd
3219	Cynara cardunculus L.	Asteraceae	Flower	Curd
3674	Cynara cardunculus L.	Asteraceae	Flower	Curd
3254	Cynara cardunculus L.	Asteraceae	Flower	Curd
3255	Cynara cardunculus L.	Asteraceae	Flower	Curd
3273	Cynara cardunculus L.	Asteraceae	Flower	Curd
3285	Cynara cardunculus L.	Asteraceae	Flower	Curd
3290	Cynara cardunculus L.	Asteraceae	Flower	Curd
3291	Cynara cardunculus L.	Asteraceae	Flower	Curd
3303	Cynara cardunculus L.	Asteraceae	Flower	Curd
3305	Cynara cardunculus L.	Asteraceae	Flower	Curd
3307	Cynara cardunculus L.	Asteraceae	Flower	Curd
485	Cynara cardunculus L.	Asteraceae	Leaf	Curd
486	Cynara cardunculus L.	Asteraceae	Leaf	Curd
487	Cynara cardunculus L.	Asteraceae	Leaf	Curd
488	Cynara cardunculus L.	Asteraceae	Leaf	Curd
730	Cynara cardunculus L.	Asteraceae	Leafstalk	Boiled in water
3203	Cynara cardunculus L.	Asteraceae	Leafstalk	Boiled in water
3204	Cynara cardunculus L.	Asteraceae	Leafstalk	Boiled in water
3254	Cynara cardunculus L.	Asteraceae	Leafstalk	Boiled in water
3255	Cynara cardunculus L.	Asteraceae	Leafstalk	Boiled in water
3263	Cynara cardunculus L.	Asteraceae	Leafstalk	Boiled in water
3265	Cynara cardunculus L.	Asteraceae	Leafstalk	Boiled in water
3267	Cynara cardunculus L.	Asteraceae	Leafstalk	Boiled in water
3302	Cynara cardunculus L.	Asteraceae	Leafstalk	Boiled in water
3188	Cynara cardunculus L.	Asteraceae	Leafstalk	Condiment
727	Cynara cardunculus L.	Asteraceae	Leafstalk	Preserved in brine
724	Cynara cardunculus L.	Asteraceae	Pappus	Curd
680	Cynara cardunculus L.	Asteraceae	Stem	Boiled in water
680	Cynara cardunculus L.	Asteraceae	Stem	Raw
2194	Cynara cardunculus L.	Asteraceae	Stem	Raw
2193	Cynara cardunculus L.	Asteraceae	Stem	Unknown
2194	Cynara cardunculus L.	Asteraceae	Stem	Unknown
3093	Cynara cardunculus L.	Asteraceae	Stem with leaves / branches	Boiled in water
3094	Cynara cardunculus L.	Asteraceae	Stem with leaves / branches	Boiled in water
3095	Cynara cardunculus L.	Asteraceae	Stem with leaves / branches	Boiled in water
3096	Cynara cardunculus L.	Asteraceae	Stem with leaves / branches	Boiled in water
3097	Cynara cardunculus L.	Asteraceae	Stem with leaves / branches	Boiled in water
3098	Cynara cardunculus L.	Asteraceae	Stem with leaves / branches	Boiled in water
3099	Cynara cardunculus L.	Asteraceae	Stem with leaves / branches	Boiled in water
1775	Cynara cardunculus L.	Asteraceae	Unknown	Curd
1776	Cynara cardunculus L.	Asteraceae	Unknown	Curd
1785	Cynara cardunculus L.	Asteraceae	Unknown	Curd
1791	Cynara cardunculus L.	Asteraceae	Unknown	Curd
3341	Cynara cardunculus L.	Asteraceae	Unknown	Curd
1801	Cynara cardunculus L.	Asteraceae	Unknown	Unknown
1802	Cynara cardunculus L.	Asteraceae	Unknown	Unknown
428	Cyperus rotundus L.	Cyperaceae	Rizome	Raw
2301	Cytinus hypocistis (L.) L.	Cytinaceae	Aerial part	Raw
2346	Cytinus hypocistis (L.) L.	Cytinaceae	Aerial part	Raw
2543	Cytinus hypocistis (L.) L.	Cytinaceae	Aerial part	Raw
2544	Cytinus hypocistis (L.) L.	Cytinaceae	Aerial part	Raw
2601	Cytinus hypocistis (L.) L.	Cytinaceae	Aerial part	Raw
2602	Cytinus hypocistis (L.) L.	Cytinaceae	Aerial part	Raw
2969	Daucus carota L. subsp. carota	Apiaceae	Root	Unknown
711	Delphinium staphisagria L.	Ranunculaceae	Unknown	Unknown
712	Delphinium staphisagria L.	Ranunculaceae	Unknown	Unknown
3032	Diplotaxis erucoides (L.) DC.	Brassicaceae	Flower	Raw
2174	Diplotaxis erucoides (L.) DC.	Brassicaceae	Flower and leaf	Condiment
3032	Diplotaxis erucoides (L.) DC.	Brassicaceae	Fructified aerial part	Boiled in water
3260	Diplotaxis erucoides (L.) DC.	Brassicaceae	Inflorescence	Condiment
2968	Erodium malacoides (L.) L'Hér. subsp. malacoides	Geraniaceae	Young leaf	Cooked in oil
2968	Erodium malacoides (L.) L'Hér. subsp. malacoides	Geraniaceae	Young leaf	Raw
796	Eruca vesicaria (L.) Cav.	Brassicaceae	Aerial part	Raw
797	Eruca vesicaria (L.) Cav.	Brassicaceae	Aerial part	Raw
2195	Eruca vesicaria (L.) Cav.	Brassicaceae	Leaf	Raw
2200	Eruca vesicaria (L.) Cav.	Brassicaceae	Leaf	Raw
3263	Eruca vesicaria (L.) Cav.	Brassicaceae	Leaf	Raw
3265	Eruca vesicaria (L.) Cav.	Brassicaceae	Leaf	Raw
3608	Eruca vesicaria (L.) Cav.	Brassicaceae	Leaf	Raw
2591	Eruca vesicaria (L.) Cav.	Brassicaceae	Leaf	Raw
2715	Eruca vesicaria (L.) Cav.	Brassicaceae	Leaf	Raw
2716	Eruca vesicaria (L.) Cav.	Brassicaceae	Leaf	Raw
2981	Eruca vesicaria (L.) Cav.	Brassicaceae	Young aerial part	Raw
2982	Eruca vesicaria (L.) Cav.	Brassicaceae	Young aerial part	Raw
3151	Eruca vesicaria (L.) Cav.	Brassicaceae	Young leaf	Raw
1621	Eruca vesicaria (L.) Cav.	Brassicaceae	Young leaf	Raw
2309	Eruca vesicaria (L.) Cav.	Brassicaceae	Young leaf	Raw
2969	Eruca vesicaria (L.) Cav.	Brassicaceae	Young leaf	Raw
472	Erucastrum nasturtiifolium (Poiret) O.E.Schulz	Brassicaceae	Aerial part	Unknown
701	Eryngium campestre L.	Apiaceae	Stem	Raw
3028	Eryngium campestre L.	Apiaceae	Young leaf	Raw
444	Eryngium campestre L.	Apiaceae	Young shoot	Raw
445	Eryngium campestre L.	Apiaceae	Young shoot	Raw
1259	Euphorbia sp.	Euphorbiaceae	Latex	Curd
2528	Euphorbia sp.	Euphorbiaceae	Latex	Curd
2969	Fagus sylvatica L.	Fagaceae	Fruit	Raw
1784	Ficus carica L.	Moraceae	Aerial part	Raw
1785	Ficus carica L.	Moraceae	Aerial part	Raw
39	Ficus carica L.	Moraceae	Infructescence	Air dried
46	Ficus carica L.	Moraceae	Infructescence	Air dried
47	Ficus carica L.	Moraceae	Infructescence	Air dried
245	Ficus carica L.	Moraceae	Infructescence	Air dried
246	Ficus carica L.	Moraceae	Infructescence	Air dried
247	Ficus carica L.	Moraceae	Infructescence	Air dried
279	Ficus carica L.	Moraceae	Infructescence	Air dried
684	Ficus carica L.	Moraceae	Infructescence	Air dried
685	Ficus carica L.	Moraceae	Infructescence	Air dried
686	Ficus carica L.	Moraceae	Infructescence	Air dried
[truncated: 8,079 more rows]
